# Supplementary material for: Protective effect of PDE4B subtype-specific inhibition in an App knock-in mouse model for Alzheimer’s disease
Source: Neuropsychopharmacology. 2024 Mar 23;49(10):1559–68. doi: 10.1038/s41386-024-01852-z (PMC11319650; doi:10.1038/s41386-024-01852-z)
Supplement: Supplementary file 2 — Table S1 [file 41386_2024_1852_MOESM2_ESM.xls]

## Sheet: Table S1
Table S1. Cerebral glucose utilization rates in WT, AppNL-G-F and AppNL-G-F/Pde4bY358C mice.
Brain region	WT				AppNL-G-F				AppNL-G-F/Pde4bY358C
	Mean	±	SE		Mean	±	SE		Mean	±	SE		Data shown as the mean ± SEM rate of glucose utilisation (pmol/g/min). *p < .05; **p < .01 vs. WT mice. #p < .05; ##p < .01 vs. AppNL-G-F mice (t-test with Bonferonni-Holm correction for multiple comparisons).
Prefrontal Cortex
anterior Prelimbic Cortex (aPrL)	86.9177	±	2.19358		64.77**	±	4.4209		90.03##	±	6.68412
Frontal Association Cortex (FRA)	94.6306	±	2.6534		69.93*	±	4.86319		96.59##	±	7.49757
Dorsolateral Orbital Cortex (DLO)	86.2817	±	2.7226		67.57*	±	4.66676		95.03##	±	7.19513
Ventral Orbital Cortex (VO)	116.276	±	3.98593		88.4253	±	6.07607		128.36##	±	9.89536
Medial Orbital Cortex (MO)	87.9206	±	3.51707		70.33*	±	5.04289		98.82##	±	7.36383
medial Prelimbic Cortex (mPrL)	69.6788	±	2.50473		52.40*	±	2.93898		72.65##	±	5.5198
Infralimbic Cortex (IL)	68.5247	±	2.33642		52.44**	±	3.25538		70.86#	±	5.67026
Cingulate Cortex (Cg1)	103.293	±	4.60519		74.02**	±	5.39464		105.94##	±	7.45101
Mean	89.1903				67.4857				94.785
Thalamus
Anteromedial Thalamus (AM)	120.884	±	6.0248		84.42*	±	6.81525		134.70##	±	13.8333
Anteroventral Thalamus (AV)	115.867	±	6.32306		82.59*	±	6.77433		129.32##	±	12.8151
Mediodorsal Thalamus (MD)	102.924	±	4.70552		79.94*	±	4.33964		114.13##	±	10.0893
Ventrolateral Thalamus (VL)	100.338	±	3.0058		79.8866	±	4.13317		116.00##	±	10.8864
Mean	110.003				81.7092				123.537
Septum
Medial Septum (MS)	72.6885	±	3.46521		52.90**	±	3.89401		69.65#	±	5.93442
Lateral Septum (LS)	70.3354	±	2.92078		48.66**	±	3.91397		69.12##	±	5.63006
Ventral Limb of the Diagonal Band of Broca (VDB)	69.5935	±	2.68941		51.14*	±	4.1312		70.31#	±	6.98231
Horizontal Limb of the Diagonal Band of Broca (HDB)	76.5888	±	2.59879		56.07**	±	4.06554		73.67#	±	6.81035
Mean	72.3015				52.1925				70.6875
Basal Ganglia
Ventromedial Striatum (VMST)	84.6888	±	3.28976		58.09**	±	4.07891		80.06##	±	6.8147
Dorsolateral Striatum (DLST)	94.6979	±	3.16571		62.70**	±	4.3653		86.58#	±	7.10122
Substantia Nigra pars Compacta (SNC)	70.1088	±	2.19521		55.52*	±	3.04811		76.21##	±	6.19727
Substantia Nigra pars Reticulata (SNR)	58.1403	±	2.27012		48.5818	±	2.63563		67.93##	±	5.47475
Mean	76.909				56.223				77.695
Dorsal Hippocampus
Dorsal Hippocampus Cornu Ammonis 1 (DHCA1)	61.5056	±	1.57082		54.6295	±	3.31388		73.08##	±	5.65223
Dorsal Hippocampus Cornu Ammonis 2 (DHCA2)	64.2623	±	1.97196		55.7308	±	3.26041		72.53##	±	4.97094
Dorsal Hippocampus Dentate Gyrus (DHDG)	64.3481	±	1.53841		55.1114	±	3.2163		73.13##	±	5.65956
Dorsal Hippocampus Stratum Lacunosum-Moleculare (DHSLM)	99.6295	±	3.80363		75.38*	±	5.13232		100.47#	±	8.15332
Mean	72.4364				60.2129				79.8025
Ventral Hippocampus
Dorsal Subiculum (DS)	77.0467	±	2.5931		68.6131	±	3.93447		87.56#	±	6.69415
Cornu Ammonis 1 (CA1)	60.6015	±	1.38233		55.4914	±	2.95612		71.75##	±	5.50539
Cornu Ammonis 2 (CA2)	65.5865	±	1.60956		55.3131	±	2.79779		70.69##	±	4.87968
Cornu Ammonis 3 (CA3)	66.0889	±	1.54453		55.9108	±	3.10537		73.34##	±	5.18376
Dentate Gyrus (DG)	63.5935	±	1.38888		57.1139	±	3.09842		75.30##	±	5.36851
Stratum Lacunosum-Moleculare (SLM)	88.9189	±	2.40424		70.10*	±	4.15627		89.55#	±	6.24451
Mean	70.306				60.4237				78.0317
Cerebral Cortex
Primary Motor Cortex (M1)	104.358	±	4.41355		75.12**	±	4.88965		102.30##	±	7.5881
Piriform Cortex (Piri)	116.292	±	4.59284		85.85*	±	5.77772		118.07#	±	9.36403
Insular Cortex (Ins)	73.3861	±	2.88161		56.72**	±	3.6419		72.52##	±	5.5316
Entorhinal Cortex (EntC)	61.2663	±	2.30182		52.5513	±	2.39569		70.44##	±	4.99382
Perirhinal Cortex (PRh)	76.2654	±	1.92551		62.10*	±	3.70549		82.44##	±	5.99521
Retrosplenial Cortex (RSC)	110.315	±	3.41809		86.7061	±	5.78265		123.24##	±	11.222
Mean	90.3138				69.8412				94.835
Mesolimbic
Nucleus Accumbens Core (NaC)	76.5743	±	3.70219		56.2**	±	3.19822		73.63#	±	5.56313
Nucleus Accumbens Shell (NaS)	77.4489	±	3.36234		57.45**	±	3.3652		73.88##	±	5.79332
Mean	77.0116				56.825				73.755
Multimodal
Habenula (Hab)	103.883	±	5.06125		79.12*	±	5.8772		118.40##	±	10.9341
