# Supplementary material for: Protective effect of PDE4B subtype-specific inhibition in an App knock-in mouse model for Alzheimer’s disease
Source: Neuropsychopharmacology. 2024 Mar 23;49(10):1559–68. doi: 10.1038/s41386-024-01852-z (PMC11319650; doi:10.1038/s41386-024-01852-z)
Supplement: Supplementary file 3 — Table S3 [file 41386_2024_1852_MOESM3_ESM.xls]

## Sheet: Table S3
Table S3. Differentially expressed transcripts in AppNL-G-F v WT mice
RefSeq	Log2 FC	p adj	Symbol	DE in AppNL-G-F v WT	DE in AppNL-G-F /Pde4bY358C v WT	DE in AppNL-G-F /Pde4bY358C v AppNL-G-F		531 DE in AppNL-G-F v WT (527 up, 4 down)
								Transcripts DE in AppNL-G-F v WT and in AppNL-G-F/Pde4bY358C v AppNL-G-F in blue text
NM_008066	-0.47889	0.00961725	Gabra2	Y	Y	N
XM_036163133	-0.387244	6.25533e-05	Negr1	Y	N	N
NM_001039094	-0.387057	6.51293e-05	Negr1	Y	N	N
NM_152923	-0.195538	0.00449424	Kcnq3	Y	N	N
NM_018763	0.239225	0.00551658	Chst2	Y	N	N
NM_016738	0.243856	0.00388773	Rpl13	Y	N	N
NM_009076	0.271003	0.0014458	Rpl12	Y	N	N
NM_012052	0.275691	0.00324315	Rps3	Y	N	N
NM_013647	0.275866	0.00376978	Rps16	Y	Y	N
NM_023665	0.300572	0.00762936	Rsrp1	Y	N	N
NM_007475	0.314109	0.00017825	Rplp0	Y	N	N
XM_030249598	0.315572	0.00278344	Qk	Y	N	N
NM_001159516	0.315586	0.00278344	Qk	Y	N	N
NM_021881	0.319333	0.0014458	Qk	Y	N	N
XR_385170	0.330472	0.00546366	Qk	Y	N	N
XR_385168	0.33309	0.00466859	Qk	Y	N	N
NM_018861	0.333205	1.72249e-05	Slc1a4	Y	N	N
XR_385169	0.335416	0.0014415	Qk	Y	N	N
NM_052835	0.335936	0.00397302	Rpl10	Y	N	N
NM_001159517	0.336072	0.00854053	Qk	Y	N	N
XR_385167	0.336173	0.00141635	Qk	Y	N	N
NR_073181	0.341522	0.000754957	Fth1	Y	N	N
NM_010239	0.341557	0.000754539	Fth1	Y	N	N
NM_133655	0.345088	2.55536e-05	Cd81	Y	Y	N
NM_130796	0.346322	0.000611169	Snx18	Y	N	N
XM_017319023	0.366226	0.00155777	Soga1	Y	N	N
NM_001290817	0.368023	0.000517631	Sparc	Y	N	N
NM_009242	0.368023	0.000517631	Sparc	Y	N	N
NM_001164663	0.37012	0.00121518	Soga1	Y	N	N
XM_036162310	0.37012	0.00121518	Soga1	Y	N	N
XR_001782352	0.371587	0.00933966	Slc12a2	Y	N	N
XM_017322385	0.37523	0.00160904	Tssc4	Y	N	N
NM_001378897	0.392111	0.00598415	Ankrd13a	Y	N	N
NM_026718	0.394887	0.00576217	Ankrd13a	Y	N	N
NM_009115	0.404628	3.82055e-06	S100b	Y	Y	N
NM_009255	0.406306	3.38608e-06	Serpine2	Y	Y	N
NM_001177882	0.408268	0.00129294	Mfap3l	Y	Y	N
NM_016968	0.409014	0.00443365	Olig1	Y	N	N
NM_001177881	0.4098	0.00124795	Mfap3l	Y	Y	N
NM_008425	0.410758	0.00591535	Kcnj2	Y	Y	N
NM_027756	0.411135	0.00105196	Mfap3l	Y	Y	N
XM_006518504	0.411228	4.98025e-07	Clu	Y	Y	N
NM_023910	0.411495	0.0019048	Tsc22d4	Y	N	N
NM_007798	0.411588	6.16115e-05	Ctsb	Y	Y	N
XM_006496459	0.413026	1.917e-06	Serpine2	Y	Y	N
NM_013492	0.413352	3.65004e-07	Clu	Y	Y	N
XM_006518503	0.414052	3.72796e-07	Clu	Y	Y	N
NM_027533	0.417883	0.00723828	Tspan2	Y	N	N
NM_001293769	0.422006	0.00101673	Mfap3l	Y	Y	N
NM_011175	0.427679	2.54226e-06	Lgmn	Y	Y	N
NM_001378875	0.428068	1.95959e-06	Lgmn	Y	Y	N
NM_010240	0.428486	1.35579e-10	Ftl1	Y	Y	N
NM_001364695	0.431283	5.39497e-06	Gns	Y	Y	N
NM_029364	0.431863	5.34057e-06	Gns	Y	Y	N
XM_006537556	0.435007	0.00122381	Abca1	Y	N	N
NM_028044	0.438143	9.63261e-08	Cnn3	Y	Y	N
XM_030243163	0.439265	8.0849e-05	Prdx6	Y	Y	N
NM_013454	0.439754	0.000909461	Abca1	Y	N	N
XM_006537554	0.440402	0.000881241	Abca1	Y	N	N
NM_001303408	0.445754	0.000103744	Prdx6	Y	Y	N
NR_130150	0.447679	0.000109209	Prdx6	Y	Y	N
NM_007453	0.4488	0.000114231	Prdx6	Y	Y	N
XM_017315833	0.449608	2.03264e-05	Ctsb	Y	Y	N
NM_010685	0.45114	0.00194124	Lamp2	Y	Y	N
NM_027154	0.451726	0.00933966	Tmbim1	Y	N	N
NM_024236	0.453835	0.00290525	Qdpr	Y	N	N
XR_001785109	0.456819	0.00236103	Edem1	Y	N	N
XM_006530752	0.470844	0.00322671	Mt1	Y	Y	N
NM_013602	0.472466	0.00287977	Mt1	Y	Y	N
NM_007421	0.498666	0.000293709	Adssl1	Y	Y	N
XM_006505969	0.500044	0.00104862	Mob1a	Y	N	N
NM_001039484	0.501596	3.97878e-05	Kcnj10	Y	Y	N
NM_011309	0.505355	1.9794e-05	S100a1	Y	Y	N
NM_001289474	0.508367	3.068e-06	Erbin	Y	N	N
NM_008812	0.512205	0.00725645	Padi2	Y	N	Y
XM_006538632	0.51252	0.00715358	Padi2	Y	N	Y
NM_009976	0.526966	2.45815e-13	Cst3	Y	Y	N
NM_001289473	0.52964	7.59417e-07	Erbin	Y	N	N
NM_019821	0.532268	0.00077232	Gltp	Y	N	N
NM_181072	0.532868	0.00552728	Myo1e	Y	N	N
XM_006497531	0.535865	1.22191e-07	Plxdc2	Y	Y	N
NM_001005868	0.536791	3.72642e-07	Erbin	Y	N	N
NM_001289475	0.537601	2.74337e-07	Erbin	Y	N	N
XM_006496677	0.542114	3.39406e-05	Kcnj10	Y	Y	N
NR_003568	0.542158	0.00646797	Gpr137b-ps	Y	N	N
NM_138677	0.547834	0.00636876	Edem1	Y	N	N
NM_007830	0.548482	1.23473e-05	Dbi	Y	N	N
XM_030254184	0.551878	0.000600373	Man2b2	Y	Y	N
NM_001037999	0.551963	7.12834e-06	Dbi	Y	N	N
NM_010518	0.553293	3.5646e-11	Igfbp5	Y	Y	N
NM_001252659	0.561051	0.00364109	Ldlr	Y	Y	N
NM_010700	0.561051	0.00364109	Ldlr	Y	Y	N
NM_001252658	0.562233	0.00356148	Ldlr	Y	Y	N
NM_008550	0.562283	0.000420862	Man2b2	Y	Y	N
NM_080708	0.569114	0.000122169	Bmp2k	Y	Y	N
NR_149310	0.570266	0.00126398	Creg1	Y	N	N
XM_036164782	0.572767	9.15747e-05	Bmp2k	Y	Y	N
NM_011804	0.575033	0.00117255	Creg1	Y	N	N
XM_006501351	0.58417	0.000243852	Pbxip1	Y	N	N
XM_006501352	0.585985	0.000207385	Pbxip1	Y	N	N
NM_011602	0.586427	2.74075e-05	Tln1	Y	N	N
XM_006537770	0.586427	2.74075e-05	Tln1	Y	N	N
XM_006501353	0.587023	0.000201174	Pbxip1	Y	N	N
NM_146131	0.58765	0.000210483	Pbxip1	Y	N	N
XM_036163962	0.593552	0.000625374	Tln1	Y	N	N
XM_030248567	0.597607	6.58026e-08	Ctsa	Y	Y	N
NM_001038492	0.599339	4.1933e-08	Ctsa	Y	Y	N
NM_009437	0.604732	0.0021106	Tst	Y	N	N
NM_026162	0.608285	4.15918e-09	Plxdc2	Y	Y	N
NM_172939	0.60844	0.000621603	Sowahc	Y	N	N
XM_006537768	0.615943	4.49364e-05	Tln1	Y	Y	N
XM_036163963	0.616762	5.76713e-05	Tln1	Y	N	N
XM_006537769	0.619361	4.08068e-05	Tln1	Y	Y	N
NM_001033394	0.619574	0.00014919	Tmem88b	Y	N	N
NM_008906	0.624756	8.19636e-09	Ctsa	Y	Y	N
XR_004940029	0.634135	6.21024e-05	LOC118568383	Y	N	N
NM_026611	0.639846	0.000616425	Rnaset2b	Y	N	N
NM_011486	0.651241	2.96723e-06	Stat3	Y	Y	N
XM_011248846	0.651241	2.96723e-06	Stat3	Y	Y	N
NM_213659	0.653204	2.72042e-06	Stat3	Y	Y	N
NM_213660	0.653204	2.72042e-06	Stat3	Y	Y	N
NM_009621	0.665887	2.31061e-06	Adamts1	Y	N	N
NM_001080706	0.670712	5.57402e-05	Btaf1	Y	N	Y
NM_010658	0.674884	2.12432e-10	Mafb	Y	Y	N
XM_017313860	0.675122	0.00903739	Sgpl1	Y	N	N
NR_131212	0.683942	1.12402e-08	Neat1	Y	Y	N
NM_009888	0.684107	4.25861e-05	Cfh	Y	Y	N
NM_001305844	0.699412	3.92904e-28	Apoe	Y	Y	N
NM_001305819	0.699695	4.60653e-28	Apoe	Y	Y	N
XM_030242015	0.699811	4.06447e-28	Apoe	Y	Y	N
NM_001305843	0.699818	3.90391e-28	Apoe	Y	Y	N
NM_009696	0.699859	4.95275e-28	Apoe	Y	Y	N
XM_036161373	0.702078	2.39945e-05	Btaf1	Y	N	Y
NM_001033711	0.708329	0.00175655	Evi2a	Y	N	N
NM_001317729	0.709166	6.35611e-06	Aqp4	Y	N	N
NM_009700	0.709166	6.35611e-06	Aqp4	Y	N	N
NM_001308641	0.715222	5.599e-06	Aqp4	Y	N	N
NM_001308642	0.715222	5.599e-06	Aqp4	Y	N	N
NM_001308643	0.715222	5.599e-06	Aqp4	Y	N	N
NM_001308644	0.715222	5.599e-06	Aqp4	Y	N	N
NM_001308645	0.715222	5.599e-06	Aqp4	Y	N	N
NM_001308646	0.715222	5.599e-06	Aqp4	Y	N	N
NM_010161	0.717069	0.00609932	Evi2a	Y	N	N
NM_001308647	0.720533	3.38608e-06	Aqp4	Y	N	N
NM_008287	0.722332	6.68683e-06	Rida	Y	Y	N
NM_001040005	0.736146	0.00625144	Rnf213	Y	N	N
XM_006534632	0.736146	0.00625144	Rnf213	Y	N	N
XM_030246242	0.737353	0.0060181	Rnf213	Y	N	N
XM_006534630	0.738067	0.00576217	Rnf213	Y	N	N
XM_006534631	0.738067	0.00576217	Rnf213	Y	N	N
NM_010882	0.744793	1.59986e-11	Ndn	Y	N	N
NM_008626	0.754887	0.00733607	Mrc2	Y	Y	N
NM_010833	0.755792	6.59336e-16	Msn	Y	Y	N
XM_006526561	0.757283	4.64398e-06	Btaf1	Y	N	Y
XM_006532406	0.758728	0.0066978	Mrc2	Y	Y	N
NM_009151	0.75877	4.43664e-07	Selplg	Y	Y	N
XM_006530229	0.76433	3.67551e-07	Selplg	Y	Y	N
XM_006529961	0.769247	0.00133281	Tfcp2l1	Y	Y	N
NM_023755	0.776711	0.00115675	Tfcp2l1	Y	Y	N
XM_006534633	0.791237	0.00858966	Rnf213	Y	N	N
NM_001312868	0.816803	0.000183037	Tgfbr1	Y	N	N
NM_009370	0.816803	0.000183037	Tgfbr1	Y	N	N
XM_030253397	0.818776	0.000174014	Tgfbr1	Y	N	N
NR_003513	0.820318	8.35927e-17	Neat1	Y	Y	N
NM_026731	0.822076	0.000932678	Ppp1r14a	Y	N	N
XM_036163955	0.8291	6.08212e-05	Tgfbr1	Y	N	N
XM_036153397	0.831431	0.000167322	Ppp1r14a	Y	N	N
NM_001033380	0.835286	5.55823e-07	Itpripl2	Y	Y	N
NM_001289915	0.843095	0.000500056	Cd83	Y	Y	N
NM_009856	0.843095	0.000500056	Cd83	Y	Y	N
NM_001284402	0.845989	0.00911351	P2rx7	Y	N	N
NM_172285	0.85712	0.000291898	Plcg2	Y	Y	N
NM_133977	0.868837	9.79504e-06	Trf	Y	N	N
NM_001312869	0.873427	4.08068e-05	Tgfbr1	Y	Y	N
NM_133969	0.876764	0.00199969	Cyp4v3	Y	Y	N
NM_011027	0.885022	0.00676146	P2rx7	Y	N	N
NM_010764	0.898218	7.79176e-12	Man2b1	Y	Y	N
NM_025378	0.910209	0.00391076	Ifitm3	Y	N	N
XM_036156602	0.913067	0.00227705	Abca9	Y	N	N
NM_178911	0.920982	0.00122381	Pld4	Y	N	N
XM_006517080	0.924367	1.00323e-21	Ctsl	Y	Y	N
NM_009984	0.930889	1.67371e-22	Ctsl	Y	Y	N
NM_001042580	0.941518	0.00228552	Cd63	Y	Y	N
NM_007653	0.942139	0.00207004	Cd63	Y	Y	N
XM_030252928	0.946315	0.000359864	Pag1	Y	Y	N
XM_030244851	0.948475	0.00194323	Cd63	Y	Y	N
XM_030244852	0.948475	0.00194323	Cd63	Y	Y	N
XM_036155570	0.948669	0.00194124	Cd63	Y	Y	N
NM_010902	0.948819	2.71376e-10	Nfe2l2	Y	Y	N
NM_178045	0.94928	4.81734e-05	Rassf4	Y	N	N
NM_011609	0.95075	1.65075e-06	Tnfrsf1a	Y	Y	N
XM_036161445	0.95079	3.45298e-08	Ide	Y	N	Y
NM_001282966	0.954844	0.00159343	Cd63	Y	Y	N
XM_036161441	0.955411	3.56622e-08	Ide	Y	N	Y
XM_006505866	0.956004	5.33723e-05	Rassf4	Y	N	N
NM_009304	0.957596	0.00792792	Syngr2	Y	N	N
XM_006530747	0.959574	3.09247e-13	Man2b1	Y	Y	N
XM_006530749	0.959574	3.09247e-13	Man2b1	Y	Y	N
NM_031156	0.960246	2.21937e-08	Ide	Y	N	Y
NM_201239	0.960739	0.00218922	Rnase4	Y	Y	N
XM_006530748	0.962443	2.4594e-13	Man2b1	Y	Y	N
NM_080638	0.966009	0.0057572	Mvp	Y	N	N
NM_021472	0.966392	0.00192887	Rnase4	Y	Y	N
NM_054071	0.966604	6.74179e-05	Fgfrl1	Y	N	N
NM_001164259	0.967289	0.000126892	Fgfrl1	Y	N	N
XM_036161444	0.968536	1.5448e-08	Ide	Y	N	Y
XM_017312356	0.968957	0.00686855	Gvin1	Y	N	N
NM_022415	0.970037	0.00266718	Ptges	Y	N	N
XM_036164742	0.972325	0.000116977	Fgfrl1	Y	N	N
NM_173379	0.972877	0.000139175	P3h2	Y	N	N
XM_036161442	0.975428	9.30729e-09	Ide	Y	N	Y
XM_011241952	0.976756	0.00598415	Mvp	Y	N	N
XM_036161443	0.978066	7.89987e-09	Ide	Y	N	Y
XM_030252927	0.978574	0.000124678	Pag1	Y	Y	N
XM_030245751	0.982062	0.00598415	Syngr2	Y	N	N
XM_036161446	0.982659	6.63501e-09	Ide	Y	N	Y
NM_007707	0.985418	0.00228465	Socs3	Y	Y	N
XM_017314486	0.986762	0.00224819	Abca9	Y	N	N
XM_017320618	0.989179	3.95285e-05	Fgfrl1	Y	N	N
NM_011173	0.993328	6.67217e-07	Pros1	Y	Y	N
NM_010421	0.998941	1.79408e-17	Hexa	Y	Y	N
NM_147220	0.999136	0.0017512	Abca9	Y	N	N
NM_172647	0.999436	3.70038e-06	F11r	Y	Y	N
XM_017321896	1.00191	0.00324315	Gm4070	Y	N	N
XR_379397	1.00296	2.38144e-17	Hexa	Y	Y	N
XM_017313136	1.00554	8.39068e-18	Hexa	Y	Y	N
NM_001243040	1.00761	0.00272773	Gm4070	Y	N	N
NM_001039160	1.0103	0.00329499	Gvin1	Y	N	N
XM_006527394	1.01749	2.68905e-05	Plce1	Y	N	N
XM_011247380	1.01749	2.68905e-05	Plce1	Y	N	N
NM_023409	1.02113	1.77973e-25	Npc2	Y	Y	N
NM_029000	1.02586	0.00191696	Gvin1	Y	N	N
NM_010186	1.03074	0.00546369	Fcgr1	Y	Y	N
NM_021272	1.03224	0.00115675	Fabp7	Y	N	N
NM_001243039	1.03933	0.00114011	Gm4070	Y	N	N
XM_011245843	1.04624	1.34472e-06	Pros1	Y	Y	N
NM_028785	1.04971	0.00810045	Dock8	Y	N	N
NM_019588	1.05524	1.27201e-05	Plce1	Y	N	N
NM_009987	1.05625	9.08871e-42	Cx3cr1	Y	Y	N
XM_011247397	1.0595	0.00686199	Dock8	Y	N	N
XM_006527395	1.05973	0.000555661	Plce1	Y	N	N
NM_033444	1.06806	0.00175541	Clic1	Y	Y	N
NM_008175	1.07237	1.35484e-44	Grn	Y	Y	N
NM_001145884	1.08252	7.7768e-20	Itgb5	Y	Y	N
NM_010580	1.08252	7.7768e-20	Itgb5	Y	Y	N
XM_006520255	1.08736	1.93874e-07	Nckap1l	Y	Y	N
NM_153505	1.08764	1.32364e-09	Nckap1l	Y	Y	N
NM_001098271	1.09121	9.71358e-06	Tmem176a	Y	Y	N
XM_030248983	1.09155	2.66004e-13	Itgb5	Y	Y	N
NM_008509	1.09161	1.649e-08	Lpl	Y	Y	N
NM_009735	1.10352	2.26701e-34	B2m	Y	Y	N
NM_025326	1.10792	6.04912e-06	Tmem176a	Y	Y	N
NM_001159418	1.11268	0.00813622	Irf9	Y	N	N
NM_008225	1.14142	9.79504e-06	Hcls1	Y	Y	N
NM_011701	1.14172	5.46825e-39	Vim	Y	Y	N
NM_029575	1.14314	1.11033e-17	Tgfbr2	Y	Y	N
NM_009371	1.14459	1.02467e-17	Tgfbr2	Y	Y	N
NM_001037859	1.14991	2.84221e-84	Csf1r	Y	Y	N
NM_001005508	1.17574	6.74179e-05	Arhgap30	Y	Y	N
NM_011671	1.18192	1.41441e-07	Ucp2	Y	Y	N
XM_030242376	1.18369	8.47015e-08	Ucp2	Y	Y	N
NM_008278	1.18669	1.68071e-05	Hpgd	Y	Y	N
NM_001113530	1.20891	1.411e-05	Csf1	Y	Y	N
NM_023142	1.21389	2.23023e-12	Arpc1b	Y	Y	N
XM_036162879	1.2204	8.13026e-06	Csf1	Y	Y	N
NM_134250	1.2229	1.39932e-06	Havcr2	Y	Y	N
NM_001082960	1.22489	2.66516e-22	Itgam	Y	Y	N
NM_008401	1.22489	2.66516e-22	Itgam	Y	Y	N
XM_006531798	1.24559	1.27265e-07	Unc93b1	Y	Y	N
NM_019449	1.24884	1.07897e-07	Unc93b1	Y	Y	N
XM_036162878	1.26966	1.72301e-11	Csf1	Y	Y	N
NM_133859	1.27128	1.33671e-29	Olfml3	Y	Y	N
NM_007778	1.27811	1.95475e-11	Csf1	Y	Y	N
XR_874399	1.28039	1.66932e-06	Gm41107	Y	Y	N
XR_004940599	1.29328	0.00466859	Gm33272	Y	N	N
NM_031376	1.30345	3.69889e-05	Pik3ap1	Y	Y	N
XM_006527472	1.30447	0.000195608	Pik3ap1	Y	N	N
XM_006527264	1.30458	0.00273542	Ifit3b	Y	N	N
XM_006498187	1.30508	0.000967548	Apbb1ip	Y	Y	N
NM_001113529	1.30893	7.55205e-09	Csf1	Y	Y	N
XM_036162880	1.3148	3.94183e-09	Csf1	Y	Y	N
NM_001161428	1.31593	5.98692e-08	Unc93b1	Y	Y	N
NM_010380	1.31963	3.35457e-45	H2-D1	Y	Y	N
NM_019456	1.32254	0.000616746	Apbb1ip	Y	Y	N
XM_006498186	1.32254	0.000616746	Apbb1ip	Y	Y	N
XR_878118	1.32581	0.00513312	Gm39518	Y	N	N
XR_380449	1.32653	1.78459e-09	Vsir	Y	Y	N
NR_137282	1.32778	1.08445e-05	Erdr1	Y	N	N
XR_004942674	1.3288	0.00609932	Gm43380	Y	N	N
XR_003955826	1.3288	0.00609932	LOC115490149	Y	N	N
NM_010387	1.34249	0.00395071	H2-DMb1	Y	N	N
XM_036152883	1.34747	3.65004e-07	Tgfb1	Y	Y	N
XM_036165880	1.35166	0.000182492	Hk2	Y	N	N
NM_011577	1.36354	2.81639e-07	Tgfb1	Y	Y	N
XM_017321401	1.37055	0.000111561	Hk2	Y	N	N
NM_001287514	1.3722	5.599e-06	Cebpa	Y	Y	N
NM_001287515	1.3722	5.599e-06	Cebpa	Y	Y	N
NM_001287521	1.3722	5.599e-06	Cebpa	Y	Y	N
NM_001287523	1.3722	5.599e-06	Cebpa	Y	Y	N
NM_007678	1.3722	5.599e-06	Cebpa	Y	Y	N
XM_011243403	1.37232	0.000145623	Aldh1l2	Y	Y	N
NM_013820	1.38087	2.85516e-06	Hk2	Y	Y	N
NM_153543	1.38285	0.00040277	Aldh1l2	Y	Y	N
NM_001005858	1.3952	0.000420862	Ifit3b	Y	Y	N
NM_152803	1.3961	0.000145723	Hpse	Y	Y	N
XM_036164744	1.40461	5.60292e-08	Anxa3	Y	Y	N
NM_001159572	1.40843	1.08598e-26	Vsir	Y	Y	N
NM_028732	1.40843	1.08598e-26	Vsir	Y	Y	N
NM_013470	1.41898	3.48612e-08	Anxa3	Y	Y	N
XM_006527624	1.42103	0.007396	Gpr34	Y	N	N
NM_009008	1.42226	0.0052518	Rac2	Y	N	N
NM_001311074	1.42272	0.00174476	Flnc	Y	N	N
XM_036152283	1.42272	0.00174476	Flnc	Y	N	N
XM_011242660	1.42846	0.000378708	Ctsh	Y	Y	N
NM_001081185	1.43536	0.0014458	Flnc	Y	N	N
XM_036152282	1.43536	0.0014458	Flnc	Y	N	N
NM_009982	1.4389	0.000285932	Ctsc	Y	N	N
NM_001312649	1.44029	5.92471e-08	Ctsh	Y	Y	N
NM_011823	1.441	0.0070957	Gpr34	Y	N	N
XM_006527625	1.441	0.0070957	Gpr34	Y	N	N
NM_007801	1.45019	4.09164e-08	Ctsh	Y	Y	N
NM_001163464	1.45423	0.00925531	Abi3	Y	N	N
XR_001782921	1.45442	2.82197e-05	Gm33272	Y	N	N
XM_036161948	1.46213	0.00406531	Gpr34	Y	N	N
XM_036161949	1.48443	0.00357707	Gpr34	Y	N	N
XR_004934391	1.49097	3.99124e-13	Gm8995	Y	Y	N
XR_377102	1.4912	6.01802e-07	Gusb	Y	Y	N
NM_028593	1.49424	0.000214624	Cybrd1	Y	Y	N
XR_001782922	1.50334	1.77718e-05	Gm33272	Y	N	N
NM_001357025	1.5078	1.02975e-06	Gusb	Y	Y	N
NM_033374	1.52215	2.37907e-13	Dock2	Y	Y	N
NM_010368	1.52249	4.98025e-07	Gusb	Y	Y	N
NM_198095	1.53757	0.00343629	Bst2	Y	Y	N
NM_205820	1.5446	3.15857e-06	Tlr13	Y	Y	N
NM_001286037	1.54848	1.08445e-05	Ncf1	Y	Y	N
NM_010876	1.54848	1.08445e-05	Ncf1	Y	Y	N
XM_017314862	1.56189	5.0125e-10	Dock2	Y	Y	N
NM_010422	1.57462	5.27645e-115	Hexb	Y	Y	N
NM_010724	1.57493	6.62022e-06	Psmb8	Y	Y	N
XR_001783669	1.58511	0.00443365	Frrs1	Y	N	N
NM_022325	1.58677	3.00676e-64	Ctsz	Y	Y	N
NM_145838	1.59485	1.20845e-06	St8sia6	Y	Y	N
NM_007651	1.59908	3.62904e-12	Cd53	Y	Y	N
XM_036152632	1.61799	6.23411e-05	Ctsc	Y	Y	N
XR_004934005	1.61799	6.23411e-05	Ctsc	Y	Y	N
XM_011240853	1.63661	6.62022e-06	Gusb	Y	Y	N
NM_007657	1.63795	6.86178e-44	Cd9	Y	Y	N
NM_010686	1.6437	1.36379e-82	Laptm5	Y	Y	N
NM_009983	1.64977	6.5625e-126	Ctsd	Y	Y	N
NM_007679	1.65004	9.13049e-11	Cebpd	Y	Y	N
XR_004939982	1.6584	8.98538e-05	LOC118568377	Y	Y	N
NM_001142952	1.6655	0.00108667	Tent5c	Y	N	N
XM_006529236	1.67104	1.32835e-06	Ncf2	Y	Y	N
NM_010877	1.67162	1.09611e-06	Ncf2	Y	Y	N
XM_030247708	1.68773	2.29095e-05	Fcgr3	Y	Y	N
NM_008250	1.68991	0.000242725	Hlx	Y	N	N
NM_007806	1.70277	4.75327e-05	Cyba	Y	Y	N
NM_008013	1.70606	0.00316605	Fgl2	Y	Y	N
NM_030707	1.70752	1.84241e-34	Fcrls	Y	Y	N
XM_006502369	1.70845	1.61588e-34	Fcrls	Y	Y	N
NM_001301284	1.71067	4.81734e-05	Cyba	Y	Y	N
NM_001012401	1.71393	0.00936715	Hspb6	Y	N	N
NM_020258	1.71533	7.56511e-07	Slc37a2	Y	Y	N
XM_006496659	1.72169	1.56339e-05	Fcgr3	Y	Y	N
XM_006496660	1.72169	1.56339e-05	Fcgr3	Y	Y	N
XM_030247672	1.72169	1.56339e-05	Fcgr3	Y	Y	N
NM_001145960	1.75106	3.48981e-07	Slc37a2	Y	Y	N
NM_001356511	1.7567	1.11225e-05	Fcgr3	Y	Y	N
NM_010188	1.7567	1.11225e-05	Fcgr3	Y	Y	N
NM_001310469	1.75957	0.00109115	Osmr	Y	N	N
NM_011019	1.75957	0.00109115	Osmr	Y	N	N
XM_030248385	1.75957	0.00109115	Osmr	Y	N	N
XM_006519983	1.77266	0.0079836	Fyb	Y	N	N
XR_004938808	1.78985	0.000692974	Osmr	Y	N	N
NM_008320	1.79253	4.46107e-15	Irf8	Y	Y	N
NM_010185	1.79579	1.70127e-24	Fcer1g	Y	Y	N
NM_028122	1.80282	4.70118e-13	Slc14a1	Y	Y	N
NM_008404	1.80804	0.000207385	Itgb2	Y	Y	N
XM_006513271	1.80804	0.000207385	Itgb2	Y	Y	N
XM_006513272	1.80804	0.000207385	Itgb2	Y	Y	N
XM_017313814	1.80804	0.000207385	Itgb2	Y	Y	N
NM_001171010	1.81424	3.56684e-13	Slc14a1	Y	Y	N
XM_006519973	1.81457	0.000716295	Osmr	Y	N	N
XM_036159232	1.81457	0.000716295	Osmr	Y	N	N
NM_010871	1.81465	0.000209196	Naip6	Y	N	N
NM_001077705	1.81972	3.38405e-10	Ptpn6	Y	Y	N
NM_001171011	1.82058	4.60742e-13	Slc14a1	Y	Y	N
NM_001111023	1.82248	0.00111086	Runx1	Y	N	N
NR_157228	1.83387	0.0010105	Itgb2	Y	Y	N
NR_157229	1.83896	0.000306865	Itgb2	Y	Y	N
NM_001301811	1.84818	2.70427e-16	Irf8	Y	Y	N
NM_009821	1.85578	0.00116611	Runx1	Y	N	N
NM_134158	1.86251	5.2669e-06	Cd300c2	Y	Y	N
NM_173027	1.86588	0.000126892	Ip6k3	Y	Y	N
NM_019549	1.89634	6.03348e-62	Plek	Y	Y	N
NM_001111022	1.90374	0.00892505	Runx1	Y	N	N
NM_007574	1.91728	5.94479e-56	C1qc	Y	Y	N
XM_017319927	1.91728	5.94479e-56	C1qc	Y	Y	N
NM_011150	1.92795	9.72371e-35	Lgals3bp	Y	Y	N
XM_036156429	1.92795	9.72371e-35	Lgals3bp	Y	Y	N
XM_017315919	1.93387	6.10854e-09	Plau	Y	Y	N
NM_013545	1.94277	8.79924e-12	Ptpn6	Y	Y	N
NM_007572	1.94295	3.81986e-88	C1qa	Y	Y	N
XM_006515347	1.94685	0.00344582	Aspg	Y	Y	N
NM_009777	1.96029	1.23071e-74	C1qb	Y	Y	Y
NM_008873	1.97191	1.84512e-09	Plau	Y	Y	N
NM_009779	1.97945	3.07967e-18	C3ar1	Y	Y	N
NM_023380	1.98931	1.55862e-06	Samsn1	Y	Y	N
NM_001267695	2.00448	5.87035e-86	Ctss	Y	Y	N
NM_021281	2.00448	5.87035e-86	Ctss	Y	Y	N
XM_006502212	2.01024	3.51861e-15	Tent5c	Y	Y	N
XM_006500975	2.01759	2.66957e-70	Ctss	Y	Y	N
NM_053214	2.06524	3.49588e-22	Myo1f	Y	Y	N
XM_006530471	2.07304	0.0077425	Hvcn1	Y	Y	N
XR_004940600	2.09643	1.22271e-07	Gm33272	Y	N	N
NM_009252	2.14172	3.90391e-28	Serpina3n	Y	Y	N
XM_011244046	2.14172	3.90391e-28	Serpina3n	Y	Y	N
XM_036157281	2.14172	3.90391e-28	Serpina3n	Y	Y	N
NM_029612	2.1655	0.00157404	Slamf9	Y	N	N
XM_011241322	2.21243	9.22034e-08	A2m	Y	N	N
NM_175628	2.23747	3.56123e-12	A2m	Y	Y	N
NM_011909	2.23892	0.00609932	Usp18	Y	N	N
XM_030244793	2.31444	0.00715828	Cd84	Y	N	N
NM_001289470	2.31916	3.46009e-07	Cd84	Y	Y	N
NM_013489	2.31916	3.46009e-07	Cd84	Y	Y	N
XM_036156634	2.3324	0.000458474	Cd84	Y	N	N
NM_001374668	2.33731	2.77019e-101	Mpeg1	Y	Y	N
NM_010821	2.33731	2.77019e-101	Mpeg1	Y	Y	N
NM_010745	2.36323	7.18375e-27	Ly86	Y	Y	N
XM_006502713	2.36394	0.00886894	Csf3r	Y	N	N
NM_008479	2.39955	2.5032e-40	Lag3	Y	Y	N
NM_001268286	2.475	0.00739928	Ptprc	Y	N	N
NM_030691	2.49029	0.00480707	Igsf6	Y	N	N
XM_036157880	2.50094	2.71236e-15	Ly86	Y	Y	N
XM_030252611	2.50244	0.0014458	Tlr2	Y	N	N
NM_001077189	2.5029	3.47818e-08	Fcgr2b	Y	Y	N
NM_011210	2.50365	0.00593299	Ptprc	Y	N	N
NR_160726	2.51659	5.99919e-34	C4a	Y	Y	N
NM_010382	2.51789	1.12242e-09	H2-Eb1	Y	Y	N
NM_001111316	2.53433	0.00233317	Ptprc	Y	N	N
NM_010187	2.55056	3.07497e-08	Fcgr2b	Y	Y	N
XM_036159814	2.55056	3.07497e-08	Fcgr2b	Y	Y	N
NM_001252472	2.55444	0.00027661	Cd84	Y	N	N
XM_006529262	2.56273	0.0036288	Ptprc	Y	N	N
NR_165329	2.56286	1.6024e-18	AU020206	Y	Y	N
XM_006529261	2.61937	0.00224819	Ptprc	Y	N	N
NM_011905	2.63061	0.000909461	Tlr2	Y	N	N
XM_006501460	2.63061	0.000909461	Tlr2	Y	N	N
NM_009841	2.64486	1.49528e-13	Cd14	Y	Y	N
XM_006529260	2.65072	0.0017659	Ptprc	Y	N	N
XM_036162734	2.65694	0.000202361	Slc11a1	Y	Y	N
XM_006529257	2.67664	0.00141635	Ptprc	Y	N	N
XM_006529258	2.67664	0.00141635	Ptprc	Y	N	N
XM_006529259	2.67664	0.00141635	Ptprc	Y	N	N
NM_001360519	2.70578	2.0122e-09	Cd180	Y	Y	N
NM_008533	2.70578	2.0122e-09	Cd180	Y	Y	N
XM_006495774	2.7225	0.000103744	Slc11a1	Y	Y	N
NR_110993	2.7239	1.66429e-26	Cd68	Y	Y	N
NM_023044	2.7368	1.99975e-17	Slc15a3	Y	Y	N
NM_033601	2.75859	0.000635647	Bcl3	Y	N	N
XM_006539487	2.75859	0.000635647	Bcl3	Y	N	N
NM_013612	2.77461	0.000182492	Slc11a1	Y	Y	N
XM_036162735	2.77461	0.000182492	Slc11a1	Y	Y	N
XM_036162732	2.79644	0.000139174	Slc11a1	Y	Y	N
NM_174857	2.81923	0.000128614	Mamdc2	Y	N	N
NM_001271415	2.83759	0.00936715	Capg	Y	N	N
NM_017372	2.83974	2.64437e-62	Lyz2	Y	Y	N
NM_009141	2.85334	2.80306e-06	Cxcl5	Y	N	N
NM_001291058	2.87667	2.2908e-48	Cd68	Y	Y	N
NM_007534	2.88283	3.08713e-05	Bcl2a1b	Y	Y	N
NM_011662	2.89284	3.95794e-57	Tyrobp	Y	Y	N
NM_031254	2.92925	4.21295e-58	Trem2	Y	Y	N
NM_001272078	2.93111	2.89431e-58	Trem2	Y	Y	N
NM_001271395	2.96516	0.00415979	Capg	Y	N	N
XM_036161694	2.96649	8.0849e-05	Mamdc2	Y	N	N
XR_003952820	2.96649	8.0849e-05	Mamdc2	Y	N	N
XR_004940174	2.96649	8.0849e-05	Mamdc2	Y	N	N
NM_013706	3.04878	8.81972e-13	Cd52	Y	Y	N
XM_017321370	3.08518	0.00609932	Capg	Y	N	N
XM_030245571	3.1007	8.11642e-302	Gfap	Y	Y	N
NM_010277	3.10086	5.7327e-300	Gfap	Y	Y	N
NM_007599	3.11761	0.00508729	Capg	Y	N	N
XR_388347	3.12389	2.87419e-199	Gfap	Y	Y	N
NM_001131020	3.12458	2.53652e-196	Gfap	Y	Y	N
NM_001042534	3.15047	0.00396259	Capg	Y	N	N
NM_001204201	3.1625	1.0772e-17	Spp1	Y	Y	N
NM_001204202	3.1625	1.0772e-17	Spp1	Y	Y	N
NM_001204203	3.1625	1.0772e-17	Spp1	Y	Y	N
NM_009263	3.1625	1.0772e-17	Spp1	Y	Y	N
NM_001204233	3.17376	6.54487e-18	Spp1	Y	Y	N
XM_006523532	3.21027	1.37124e-186	C4b	Y	Y	N
XM_030249459	3.21075	1.37124e-186	C4b	Y	Y	N
XM_006523531	3.21162	1.86147e-187	C4b	Y	Y	N
NM_009780	3.2121	1.86147e-187	C4b	Y	Y	N
NM_001310476	3.3235	0.00778781	Asb10	Y	N	N
NM_080444	3.38904	0.00517285	Asb10	Y	N	N
NM_007807	3.4139	3.95285e-05	Cybb	Y	Y	N
XM_006527565	3.4139	3.95285e-05	Cybb	Y	Y	N
NM_001042605	3.42407	7.50593e-31	Cd74	Y	Y	N
NM_010545	3.45434	1.31425e-30	Cd74	Y	Y	N
NR_039567	3.59556	3.92579e-07	Mir5107	Y	Y	N
NM_207105	3.63099	1.85592e-21	H2-Ab1	Y	Y	N
NM_053110	3.72616	1.33039e-57	Gpnmb	Y	Y	N
XM_006510098	3.74141	0.00329499	St14	Y	Y	N
XM_006510099	3.74141	0.00329499	St14	Y	Y	N
NM_010378	3.76108	3.86348e-19	H2-Aa	Y	Y	N
XR_004936101	3.80951	0.0033371	Lilrb4a	Y	Y	N
NM_011176	3.84998	0.00172974	St14	Y	Y	N
NM_008152	3.98832	0.000419331	Gpr65	Y	Y	N
NM_008534	4.01127	0.00060073	Ly9	Y	N	N
XM_036154704	4.03134	0.00123597	St14	Y	Y	N
NR_102726	4.03808	0.000468465	Ly9	Y	N	N
XM_036152412	4.04201	5.5354e-46	Gpnmb	Y	Y	N
NM_009890	4.19251	1.52143e-05	Ch25h	Y	Y	N
NM_001277968	4.22533	0.000549726	Ly9	Y	N	N
NM_009139	4.29524	1.17419e-42	Ccl6	Y	Y	N
XM_017317578	4.51839	2.38448e-11	Olfr111	Y	Y	N
NM_175406	4.54427	8.96355e-05	Atp6v0d2	Y	N	N
NM_007799	4.54904	3.21359e-05	Ctse	Y	Y	N
NM_008798	4.76779	8.36789e-06	Pdcd1	Y	Y	N
XM_017320194	4.9997	8.60937e-06	Atp6v0d2	Y	Y	N
XM_036160687	5.12412	7.82183e-06	Olfr111	Y	Y	N
NM_030701	5.20706	1.48211e-06	Hcar2	Y	Y	N
NM_001363984	5.92483	8.75978e-10	Itgax	Y	Y	N
NM_001363985	5.92483	8.75978e-10	Itgax	Y	Y	N
NM_001309637	6.81099	8.34386e-15	Clec7a	Y	Y	N
NM_021334	6.8479	6.18237e-41	Itgax	Y	Y	N
NR_132130	6.85077	5.07665e-15	Clec7a	Y	Y	N
NM_011337	7.00453	5.28316e-15	Ccl3	Y	Y	N
NM_009977	7.78259	7.43297e-42	Cst7	Y	Y	N
XR_378219	8.16444	3.40159e-22	Itgax	Y	Y	N
