# Supplementary material for: Protective effect of PDE4B subtype-specific inhibition in an App knock-in mouse model for Alzheimer’s disease
Source: Neuropsychopharmacology. 2024 Mar 23;49(10):1559–68. doi: 10.1038/s41386-024-01852-z (PMC11319650; doi:10.1038/s41386-024-01852-z)
Supplement: Supplementary file 4 — Table S4 [file 41386_2024_1852_MOESM4_ESM.xls]

## Sheet: Table S4
Table S4. Differentially expressed transcripts in AppNL-G-F/Pde4bY358C v WT mice
RefSeq	Log2 FC	p adj	Symbol	DE in AppNL-G-F v WT	DE in AppNL-G-F /Pde4bY358C v WT	DE in AppNL-G-F /Pde4bY358C v AppNL-G-F		462 DE in AppNL-G-F/Pde4bY358C v WT (379 up, 83 down)
								Transcripts DE in AppNL-G-F v WT and in AppNL-G-F/Pde4bY358C v AppNL-G-F in blue text
XM_006501860	-2.17418	5.3238e-06	Ndst4	N	Y	N
NM_022565	-1.97135	0.000555236	Ndst4	N	Y	N
NM_013613	-1.37133	0.000738858	Nr4a2	N	Y	N
XR_003951343	-1.36722	0.00120576	Nr4a2	N	Y	N
XR_004938834	-1.34746	0.0035825	Nr4a2	N	Y	N
XM_036159387	-1.34373	0.00184811	Nr4a2	N	Y	N
NM_001139509	-1.34065	0.00189307	Nr4a2	N	Y	N
XM_036159385	-1.33726	0.0012999	Nr4a2	N	Y	N
XM_036159386	-1.31641	0.00200794	Nr4a2	N	Y	N
XM_006523320	-1.05639	0.0063677	Pde10a	N	Y	N
NM_007873	-1.03225	5.65645e-09	Doc2b	N	Y	N
XM_036164283	-1.02125	4.93741e-09	Park7	N	Y	Y
XM_006498467	-1.00574	0.00570494	Fibcd1	N	Y	N
NM_178887	-0.984055	0.0079129	Fibcd1	N	Y	N
NM_176933	-0.944541	8.17689e-05	Dusp4	N	Y	Y
NM_020569	-0.938455	2.49204e-14	Park7	N	Y	Y
NM_011982	-0.887344	0.00514489	Homer1	N	Y	Y
XM_006503733	-0.813074	4.63101e-05	Gabra2	N	Y	N
NM_008066	-0.799204	7.62334e-07	Gabra2	Y	Y	N
XM_036164583	-0.749582	8.53355e-08	LOC118568645	N	Y	N
NR_152159	-0.74269	0.000132489	Gm5859	N	Y	Y
NM_001363179	-0.727528	0.000645339	Rasl10a	N	Y	N
NM_016789	-0.715935	2.59667e-05	Nptx2	N	Y	Y
XM_006515055	-0.715861	0.00332164	Trib2	N	Y	N
NM_145216	-0.689661	0.00203226	Rasl10a	N	Y	N
XM_006529250	-0.671199	0.00448702	Per2	N	Y	N
XM_006515054	-0.637317	0.000725803	Trib2	N	Y	Y
NM_011066	-0.637205	0.00332164	Per2	N	Y	N
XM_006529249	-0.637205	0.00332164	Per2	N	Y	N
XR_004940947	-0.637205	0.00332164	Per2	N	Y	N
NM_001347598	-0.635601	0.00276328	Homer1	N	Y	Y
NM_144551	-0.623759	0.000870049	Trib2	N	Y	Y
NM_007417	-0.593345	0.00429828	Adra2a	N	Y	N
NM_001163434	-0.569981	0.00213025	Hspa5	N	Y	Y
NM_022310	-0.569981	0.00213025	Hspa5	N	Y	Y
NM_001195421	-0.549881	0.00296367	Hist1h4m	N	Y	N
NM_001309528	-0.544337	0.000236755	Sgsm1	N	Y	Y
NM_001081971	-0.52524	0.0068382	Ankrd63	N	Y	N
NM_172718	-0.502309	0.000248469	Sgsm1	N	Y	Y
XM_006535122	-0.499536	0.000239663	Sgsm1	N	Y	Y
NM_012028	-0.498496	0.0026261	St6galnac5	N	Y	N
NM_183173	-0.497975	0.00108166	Sowaha	N	Y	N
NM_147176	-0.488481	0.00238198	Homer1	N	Y	Y
NM_001284189	-0.487404	0.00251044	Homer1	N	Y	Y
NM_007418	-0.483272	0.00127781	Adra2c	N	Y	N
XM_036161129	-0.479007	1.26988e-06	Rnf165	N	Y	N
NM_001164504	-0.478561	1.03324e-06	Rnf165	N	Y	N
XM_036164637	-0.477037	0.00834996	LOC118568705	N	Y	N
XR_001784306	-0.46383	0.000340536	Gm3883	N	Y	Y
NM_030719	-0.442407	4.09376e-07	Castor2	N	Y	Y
XM_017313332	-0.440941	0.00895017	Sik2	N	Y	N
NM_178005	-0.431938	4.12876e-07	Lrrtm2	N	Y	N
XM_006521196	-0.424705	0.00200794	Grasp	N	Y	Y
XM_006535472	-0.418042	0.000112295	Slc7a14	N	Y	N
NR_033123	-0.414913	0.00206322	4933409K07Rik	N	Y	Y
XM_030252613	-0.414507	0.000151187	Slc7a14	N	Y	N
NM_172861	-0.404173	0.00027298	Slc7a14	N	Y	N
NM_019518	-0.376549	0.00748904	Grasp	N	Y	Y
NM_174998	-0.367046	5.68881e-06	Hpcal4	N	Y	N
NM_001033445	-0.360288	0.00260899	Garem1	N	Y	N
NM_153399	-0.357089	0.00782619	Syne1	N	Y	N
NM_201531	-0.356257	1.6397e-05	Kcnf1	N	Y	N
NM_008730	-0.34223	4.31693e-06	Nptx1	N	Y	N
NM_021424	-0.339209	5.3238e-06	Nectin1	N	Y	Y
NM_177664	-0.337855	0.00269342	Plppr4	N	Y	N
NM_019743	-0.335432	0.00251916	Rybp	N	Y	N
NM_033524	-0.335239	0.000695437	Spred1	N	Y	Y
NM_130862	-0.332563	0.00136385	Baiap2	N	Y	N
NM_001037754	-0.331217	0.00146823	Baiap2	N	Y	N
NM_007930	-0.330213	4.70341e-08	Enc1	N	Y	Y
XM_030247138	-0.327456	2.49406e-08	Enc1	N	Y	Y
XM_030247139	-0.327091	2.5442e-08	Enc1	N	Y	Y
XM_011243603	-0.32352	0.00338203	Nuak1	N	Y	N
XM_006526322	-0.317147	0.000282224	Pcdh1	N	Y	N
XM_006526321	-0.31657	0.000282224	Pcdh1	N	Y	N
XM_030247137	-0.31625	2.18757e-08	Enc1	N	Y	Y
XM_006526323	-0.314839	0.000323309	Pcdh1	N	Y	N
NM_001004363	-0.313977	0.00429828	Nuak1	N	Y	N
NM_177469	-0.313966	0.00448702	Adgra1	N	Y	N
XM_036156104	-0.304044	0.00609687	Nuak1	N	Y	N
XM_006526324	-0.30379	0.000516411	Pcdh1	N	Y	N
XM_006526320	-0.303144	0.00053988	Pcdh1	N	Y	N
NM_008078	-0.28349	5.61652e-05	Gad2	N	Y	N
NM_013647	0.240232	0.00501655	Rps16	Y	Y	N
NM_178778	0.282374	0.00181601	Scai	N	Y	Y
NM_025451	0.287323	0.000277852	Camk2n1	N	Y	N
NM_001317353	0.287815	2.24333e-05	Lamp1	N	Y	N
NM_010684	0.287815	2.24333e-05	Lamp1	N	Y	N
NM_133655	0.298939	6.88738e-05	Cd81	Y	Y	N
NM_134438	0.32699	0.00409573	Gpr37l1	N	Y	N
NM_010240	0.327071	0.000132489	Ftl1	Y	Y	N
XM_030247718	0.336244	0.00837321	Lgi3	N	Y	N
NM_133955	0.341162	0.00669208	Rhou	N	Y	N
NM_145219	0.346361	0.00452498	Lgi3	N	Y	N
NM_153526	0.355337	0.00543653	Insig1	N	Y	N
NM_009115	0.356671	0.00281854	S100b	Y	Y	N
NM_010299	0.365069	0.00134977	Gm2a	N	Y	N
NM_013492	0.375655	1.61455e-06	Clu	Y	Y	N
XM_006518503	0.376006	1.35026e-06	Clu	Y	Y	N
XM_006518504	0.376757	1.54971e-06	Clu	Y	Y	N
NM_172805	0.383758	0.00838886	Kcnh5	N	Y	N
NM_028044	0.384063	0.000158157	Cnn3	Y	Y	N
NM_009255	0.385185	9.90926e-05	Serpine2	Y	Y	N
XR_376299	0.387379	0.00093712	Ppt1	N	Y	N
XM_006496459	0.39523	5.74677e-05	Serpine2	Y	Y	N
NM_008917	0.40746	0.000312418	Ppt1	N	Y	N
NM_011309	0.408919	0.00369641	S100a1	Y	Y	N
NM_001033145	0.418549	0.00700287	Dipk2a	N	Y	N
NM_001177881	0.421297	0.00431777	Mfap3l	Y	Y	N
NM_027756	0.42199	0.00429828	Mfap3l	Y	Y	N
NM_153083	0.422315	0.00819021	Thtpa	N	Y	N
NM_001293769	0.425785	0.00467507	Mfap3l	Y	Y	N
XM_036157886	0.430155	0.00154138	Mef2c	N	Y	N
NM_001177882	0.431863	0.00256944	Mfap3l	Y	Y	N
NM_001039484	0.433559	0.00332164	Kcnj10	Y	Y	N
NM_001378875	0.448616	3.87432e-07	Lgmn	Y	Y	N
NM_011175	0.451106	3.30911e-07	Lgmn	Y	Y	N
NM_172826	0.454902	8.98443e-05	Dact2	N	Y	Y
XM_006496677	0.459406	0.00891651	Kcnj10	Y	Y	N
NR_130150	0.460657	0.00306262	Prdx6	Y	Y	N
NM_007798	0.463634	3.41968e-08	Ctsb	Y	Y	N
XM_030243163	0.465923	0.00139386	Prdx6	Y	Y	N
XM_006524227	0.466367	8.26922e-05	Dact2	N	Y	Y
NM_007453	0.467277	0.00194864	Prdx6	Y	Y	N
NM_001303408	0.469013	0.00194447	Prdx6	Y	Y	N
NM_009976	0.483435	3.61732e-08	Cst3	Y	Y	N
XM_017315833	0.484979	1.50307e-08	Ctsb	Y	Y	N
NM_001271768	0.495214	0.000219859	Bhlhe41	N	Y	N
NM_024469	0.497647	0.000213381	Bhlhe41	N	Y	N
XM_006497531	0.500873	0.000132489	Plxdc2	Y	Y	N
NM_145434	0.506863	1.15778e-06	Nr1d1	N	Y	Y
NM_010685	0.506893	0.000392151	Lamp2	Y	Y	N
XM_036156590	0.507241	1.08499e-06	Nr1d1	N	Y	Y
XM_036164782	0.507349	0.00238198	Bmp2k	Y	Y	N
XR_004936927	0.510092	7.86521e-07	Nr1d1	N	Y	Y
NM_001364695	0.511184	2.89982e-09	Gns	Y	Y	N
NM_029364	0.511979	2.73296e-09	Gns	Y	Y	N
NM_080708	0.513382	0.00366735	Bmp2k	Y	Y	N
XM_006530752	0.514455	0.00136385	Mt1	Y	Y	N
NM_013602	0.517359	0.00110174	Mt1	Y	Y	N
XM_006537768	0.52408	0.00993418	Tln1	Y	Y	N
NM_001357298	0.526391	0.00700287	Tfrc	N	Y	N
XM_006537769	0.527015	0.00938486	Tln1	Y	Y	N
XM_011242577	0.545745	0.00680169	Usp2	N	Y	N
NM_177595	0.54755	0.000263953	Mkx	N	Y	Y
NM_026162	0.550271	0.000124096	Plxdc2	Y	Y	N
NM_010518	0.551117	2.32972e-16	Igfbp5	Y	Y	N
NM_001111059	0.554731	0.000555236	Cd34	N	Y	N
NM_198091	0.555798	0.00629653	Usp2	N	Y	N
NM_133654	0.556094	0.000566926	Cd34	N	Y	N
XM_030254184	0.55999	0.000392772	Man2b2	Y	Y	N
NM_001305844	0.560431	2.93686e-15	Apoe	Y	Y	N
NM_001305843	0.560704	2.78539e-15	Apoe	Y	Y	N
XM_030242015	0.560835	2.39764e-15	Apoe	Y	Y	N
NM_009696	0.560975	2.93686e-15	Apoe	Y	Y	N
NM_001305819	0.560978	2.78539e-15	Apoe	Y	Y	N
NM_008550	0.57405	0.000232212	Man2b2	Y	Y	N
NM_001033380	0.583698	0.00349701	Itpripl2	Y	Y	N
NM_007421	0.586636	0.00306631	Adssl1	Y	Y	N
NM_133237	0.587637	0.00132313	Apcdd1	N	Y	N
NM_008425	0.589794	0.00669208	Kcnj2	Y	Y	N
XM_006540596	0.593913	5.12501e-05	Dbp	N	Y	Y
XM_006530229	0.59717	0.00031899	Selplg	Y	Y	N
NM_009151	0.59835	0.000246473	Selplg	Y	Y	N
NM_028243	0.600209	0.00834996	Prcp	N	Y	N
XM_006540597	0.601116	0.000459666	Dbp	N	Y	Y
NM_016974	0.606856	2.74983e-05	Dbp	N	Y	Y
XM_030248567	0.610079	4.69643e-08	Ctsa	Y	Y	N
NR_131212	0.610791	0.00149785	Neat1	Y	Y	N
NM_001038492	0.616768	3.26559e-08	Ctsa	Y	Y	N
NM_011486	0.626119	5.07981e-05	Stat3	Y	Y	N
XM_011248846	0.626119	5.07981e-05	Stat3	Y	Y	N
NM_008906	0.627507	2.18757e-08	Ctsa	Y	Y	N
NM_213659	0.628376	4.63101e-05	Stat3	Y	Y	N
NM_213660	0.628376	4.63101e-05	Stat3	Y	Y	N
NR_003513	0.660667	0.000109612	Neat1	Y	Y	N
NM_010833	0.665804	5.58574e-09	Msn	Y	Y	N
XM_036161200	0.67052	0.00213025	Apcdd1	N	Y	N
NM_011581	0.671492	0.000827797	Thbs2	N	Y	N
NM_001252659	0.672522	0.000926157	Ldlr	Y	Y	N
NM_010700	0.672522	0.000926157	Ldlr	Y	Y	N
NM_001252658	0.675799	0.000860784	Ldlr	Y	Y	N
XM_011246130	0.688448	0.00068814	Hunk	N	Y	N
NM_008287	0.69352	0.00241994	Rida	Y	Y	N
NM_010658	0.696274	2.7568e-10	Mafb	Y	Y	N
NM_010902	0.715164	0.000320027	Nfe2l2	Y	Y	N
NM_023755	0.7187	0.00643491	Tfcp2l1	Y	Y	N
XM_006529961	0.7187	0.00643491	Tfcp2l1	Y	Y	N
NM_009888	0.7226	3.64379e-06	Cfh	Y	Y	N
NM_015755	0.741965	9.2342e-05	Hunk	N	Y	N
NM_001312869	0.751362	0.00696904	Tgfbr1	Y	Y	N
XR_384941	0.759149	2.55687e-05	Hunk	N	Y	N
NR_040355	0.760784	0.00669208	Znf41-ps	N	Y	N
NM_172647	0.790847	0.00511499	F11r	Y	Y	N
NM_153520	0.796805	0.00700287	Opalin	N	Y	N
NM_010421	0.802874	1.89056e-09	Hexa	Y	Y	N
NM_010764	0.80545	2.11718e-07	Man2b1	Y	Y	N
XR_379397	0.806055	1.68665e-09	Hexa	Y	Y	N
XM_017313136	0.808626	1.40674e-09	Hexa	Y	Y	N
NM_172285	0.829932	0.00412738	Plcg2	Y	Y	N
NM_023409	0.842561	1.74962e-15	Npc2	Y	Y	N
NM_001145884	0.853713	1.04377e-10	Itgb5	Y	Y	N
NM_010580	0.853713	1.04377e-10	Itgb5	Y	Y	N
XM_030252928	0.870674	0.000518275	Pag1	Y	Y	N
XM_006530747	0.872688	1.83792e-08	Man2b1	Y	Y	N
XM_006530749	0.872688	1.83792e-08	Man2b1	Y	Y	N
NM_013834	0.873293	0.00543653	Sfrp1	N	Y	N
XM_011242128	0.873293	0.00543653	Sfrp1	N	Y	N
NM_011173	0.873417	0.000193807	Pros1	Y	Y	N
XM_006530748	0.873767	1.55818e-08	Man2b1	Y	Y	N
XM_030252927	0.882959	0.000219859	Pag1	Y	Y	N
XM_030248983	0.898492	6.59128e-08	Itgb5	Y	Y	N
NM_001282966	0.913813	0.00726043	Cd63	Y	Y	N
NM_001042580	0.914366	0.00684546	Cd63	Y	Y	N
XM_030244851	0.914366	0.00684546	Cd63	Y	Y	N
XM_030244852	0.914366	0.00684546	Cd63	Y	Y	N
XM_036155570	0.914366	0.00684546	Cd63	Y	Y	N
NM_007653	0.914685	0.00692237	Cd63	Y	Y	N
NM_028808	0.918088	1.0549e-06	P2ry13	N	Y	N
XM_011245843	0.918343	0.000566926	Pros1	Y	Y	N
NM_001289915	0.93211	0.000516411	Cd83	Y	Y	N
NM_009856	0.93211	0.000516411	Cd83	Y	Y	N
NM_008626	0.937667	0.000124096	Mrc2	Y	Y	N
XM_006532406	0.937667	0.000124096	Mrc2	Y	Y	N
NM_011701	0.939386	4.12848e-22	Vim	Y	Y	N
XM_006517080	0.942777	7.79971e-19	Ctsl	Y	Y	N
NM_009984	0.947041	1.93546e-19	Ctsl	Y	Y	N
XR_004936539	0.962924	7.85221e-06	LOC118567856	N	Y	N
NM_007570	0.964732	7.98134e-06	Btg2	N	Y	Y
NM_133969	0.967156	0.000140694	Cyp4v3	Y	Y	N
NM_001037859	0.985121	1.39577e-44	Csf1r	Y	Y	N
NM_008175	0.989596	1.57478e-34	Grn	Y	Y	N
NM_001355176	0.999483	4.55171e-10	Casp9	N	Y	Y
NM_015733	0.999483	4.55171e-10	Casp9	N	Y	Y
NM_001277932	1.00653	4.00279e-10	Casp9	N	Y	Y
NM_025326	1.00675	0.00080724	Tmem176a	Y	Y	N
NM_001082960	1.02018	1.83526e-11	Itgam	Y	Y	N
NM_008401	1.02018	1.83526e-11	Itgam	Y	Y	N
NM_001098271	1.02293	0.00053523	Tmem176a	Y	Y	N
NM_011609	1.03817	9.39125e-08	Tnfrsf1a	Y	Y	N
NM_201239	1.04339	0.00105107	Rnase4	Y	Y	N
NM_008509	1.04392	7.12806e-06	Lpl	Y	Y	N
NM_021472	1.04844	0.000824472	Rnase4	Y	Y	N
NM_001114679	1.05477	0.00106651	9930111J21Rik1	N	Y	N
NM_007707	1.05483	0.00104936	Socs3	Y	Y	N
NM_031376	1.07048	0.00664677	Pik3ap1	Y	Y	N
NM_153505	1.07202	1.4321e-08	Nckap1l	Y	Y	N
NM_033444	1.08022	0.000710984	Clic1	Y	Y	N
XM_030242376	1.0832	1.20567e-05	Ucp2	Y	Y	N
NM_023142	1.08876	4.79868e-11	Arpc1b	Y	Y	N
NM_009987	1.10847	6.86792e-32	Cx3cr1	Y	Y	N
NM_011671	1.11562	4.63954e-06	Ucp2	Y	Y	N
NM_008225	1.1157	0.000233876	Hcls1	Y	Y	N
NM_001287514	1.12493	0.00499834	Cebpa	Y	Y	N
NM_001287515	1.12493	0.00499834	Cebpa	Y	Y	N
NM_001287521	1.12493	0.00499834	Cebpa	Y	Y	N
NM_001287523	1.12493	0.00499834	Cebpa	Y	Y	N
NM_007678	1.12493	0.00499834	Cebpa	Y	Y	N
XM_006520255	1.13008	3.6017e-07	Nckap1l	Y	Y	N
NM_029575	1.13703	1.37305e-18	Tgfbr2	Y	Y	N
NM_009371	1.1399	1.00835e-18	Tgfbr2	Y	Y	N
NM_001005508	1.14368	0.000389458	Arhgap30	Y	Y	N
NM_008278	1.15615	0.000169364	Hpgd	Y	Y	N
XM_036162878	1.16429	1.78653e-07	Csf1	Y	Y	N
NM_009735	1.16608	7.96429e-71	B2m	Y	Y	N
NM_013820	1.16703	0.00248393	Hk2	Y	Y	N
NM_013470	1.17648	0.000389458	Anxa3	Y	Y	N
NM_010380	1.18079	3.51373e-33	H2-D1	Y	Y	N
NM_001113529	1.18166	7.60987e-06	Csf1	Y	Y	N
XM_036162880	1.1834	6.43319e-06	Csf1	Y	Y	N
XM_036164744	1.18368	0.000312418	Anxa3	Y	Y	N
NM_007778	1.18428	8.75453e-08	Csf1	Y	Y	N
NM_133859	1.18486	6.95319e-27	Olfml3	Y	Y	N
NM_001005858	1.19268	0.00996563	Ifit3b	Y	Y	N
XM_006531798	1.20176	3.38998e-06	Unc93b1	Y	Y	N
XM_036152883	1.20257	0.000275241	Tgfb1	Y	Y	N
XR_874399	1.2061	0.000738858	Gm41107	Y	Y	N
NM_019449	1.21358	2.15382e-06	Unc93b1	Y	Y	N
NM_010186	1.21666	0.000820803	Fcgr1	Y	Y	N
NM_011577	1.21759	0.000239352	Tgfb1	Y	Y	N
NM_001113530	1.22122	0.000147264	Csf1	Y	Y	N
XM_036162879	1.22405	0.000128094	Csf1	Y	Y	N
XR_380449	1.2293	1.29258e-06	Vsir	Y	Y	N
NM_001161428	1.23506	5.03252e-06	Unc93b1	Y	Y	N
NM_134250	1.24945	3.75872e-06	Havcr2	Y	Y	N
NM_007801	1.29012	4.29895e-05	Ctsh	Y	Y	N
NM_007679	1.29027	0.000215028	Cebpd	Y	Y	N
NM_001159572	1.29964	5.40296e-20	Vsir	Y	Y	N
NM_028732	1.29964	5.40296e-20	Vsir	Y	Y	N
NM_001312649	1.30674	3.21623e-05	Ctsh	Y	Y	N
NM_001001892	1.31128	0.00629653	H2-K1	N	Y	N
NM_001347346	1.31128	0.00629653	H2-K1	N	Y	N
XM_006523673	1.31128	0.00629653	H2-K1	N	Y	N
XM_006523674	1.31128	0.00629653	H2-K1	N	Y	N
XM_006523676	1.31128	0.00629653	H2-K1	N	Y	N
XM_006523677	1.31128	0.00629653	H2-K1	N	Y	N
XM_006523678	1.31128	0.00629653	H2-K1	N	Y	N
XM_030249505	1.31128	0.00629653	H2-K1	N	Y	N
XM_030249506	1.31128	0.00629653	H2-K1	N	Y	N
XM_011242660	1.3331	0.00668086	Ctsh	Y	Y	N
XM_011243403	1.34766	0.00068814	Aldh1l2	Y	Y	N
XR_377102	1.36329	8.17689e-05	Gusb	Y	Y	N
NM_001357025	1.37246	0.000119234	Gusb	Y	Y	N
XM_036152632	1.3805	0.0085191	Ctsc	Y	Y	N
XR_004934005	1.3805	0.0085191	Ctsc	Y	Y	N
XM_030247708	1.38921	0.00831755	Fcgr3	Y	Y	N
NM_153543	1.39568	0.00102371	Aldh1l2	Y	Y	N
XR_004934391	1.39707	1.02684e-11	Gm8995	Y	Y	N
NM_009777	1.40486	1.64794e-50	C1qb	Y	Y	Y
NM_010368	1.4126	4.48113e-05	Gusb	Y	Y	N
XM_006496659	1.41902	0.00669208	Fcgr3	Y	Y	N
XM_006496660	1.41902	0.00669208	Fcgr3	Y	Y	N
XM_030247672	1.41902	0.00669208	Fcgr3	Y	Y	N
NM_205820	1.42909	0.000460586	Tlr13	Y	Y	N
NM_019456	1.43141	0.000695437	Apbb1ip	Y	Y	N
XM_006498187	1.43802	0.000926157	Apbb1ip	Y	Y	N
XM_006498186	1.44204	0.000638949	Apbb1ip	Y	Y	N
NM_001356511	1.4498	0.00564884	Fcgr3	Y	Y	N
NM_010188	1.4498	0.00564884	Fcgr3	Y	Y	N
NM_033374	1.45552	3.57422e-09	Dock2	Y	Y	N
NM_010422	1.46646	8.88055e-109	Hexb	Y	Y	N
NM_028593	1.48032	0.00153083	Cybrd1	Y	Y	N
XM_017314862	1.48795	3.43368e-07	Dock2	Y	Y	N
NM_010686	1.4945	1.64794e-50	Laptm5	Y	Y	N
XM_011240853	1.50863	0.000409515	Gusb	Y	Y	N
NM_022325	1.53415	3.23106e-61	Ctsz	Y	Y	N
NM_007574	1.54279	3.53917e-33	C1qc	Y	Y	N
XM_017319927	1.54396	2.6424e-33	C1qc	Y	Y	N
NM_010877	1.54897	0.000349514	Ncf2	Y	Y	N
NM_175628	1.55458	0.000987516	A2m	Y	Y	N
NM_152803	1.55725	5.81737e-05	Hpse	Y	Y	N
NM_010185	1.56444	2.50761e-12	Fcer1g	Y	Y	N
NM_145838	1.5685	5.3238e-06	St8sia6	Y	Y	N
XM_006529236	1.57447	0.000299867	Ncf2	Y	Y	N
NM_007657	1.57924	1.04705e-23	Cd9	Y	Y	N
NM_053214	1.58416	4.37108e-11	Myo1f	Y	Y	N
NM_007651	1.60506	3.48191e-06	Cd53	Y	Y	N
XR_004939982	1.60844	0.00030039	LOC118568377	Y	Y	N
NM_010724	1.61304	3.18604e-06	Psmb8	Y	Y	N
NM_008320	1.6172	1.51532e-09	Irf8	Y	Y	N
XM_006513271	1.61829	0.00931563	Itgb2	Y	Y	N
XM_017313814	1.61829	0.00931563	Itgb2	Y	Y	N
NM_001286037	1.61991	8.33452e-06	Ncf1	Y	Y	N
NM_010876	1.61991	8.33452e-06	Ncf1	Y	Y	N
NM_008013	1.62109	0.0063409	Fgl2	Y	Y	N
NM_009983	1.62967	1.70468e-238	Ctsd	Y	Y	N
XM_006502369	1.63279	1.05387e-27	Fcrls	Y	Y	N
NM_001301811	1.63347	1.34233e-09	Irf8	Y	Y	N
NM_030707	1.64042	4.27284e-28	Fcrls	Y	Y	N
NM_020258	1.64307	1.35258e-05	Slc37a2	Y	Y	N
NM_008404	1.64483	0.00651434	Itgb2	Y	Y	N
XM_006513272	1.64483	0.00651434	Itgb2	Y	Y	N
NM_001145960	1.65269	1.06231e-05	Slc37a2	Y	Y	N
NR_157229	1.69439	0.00723849	Itgb2	Y	Y	N
NM_198095	1.69501	0.000243252	Bst2	Y	Y	N
NM_134158	1.7031	0.00034076	Cd300c2	Y	Y	N
NM_007806	1.70739	5.74677e-05	Cyba	Y	Y	N
NM_001301284	1.72038	5.00678e-05	Cyba	Y	Y	N
NM_001077705	1.75383	1.00817e-08	Ptpn6	Y	Y	N
NM_011150	1.75733	3.55689e-27	Lgals3bp	Y	Y	N
XM_036156429	1.75733	3.55689e-27	Lgals3bp	Y	Y	N
NR_157228	1.76291	0.00685873	Itgb2	Y	Y	N
NM_028122	1.76633	1.0738e-09	Slc14a1	Y	Y	N
NM_007572	1.77348	4.33686e-85	C1qa	Y	Y	N
NM_001171011	1.77725	1.35264e-09	Slc14a1	Y	Y	N
XM_006502212	1.77911	1.14434e-08	Tent5c	Y	Y	N
NM_001171010	1.78092	6.32127e-10	Slc14a1	Y	Y	N
NM_001267695	1.83578	1.93127e-72	Ctss	Y	Y	N
NM_021281	1.83578	1.93127e-72	Ctss	Y	Y	N
XM_006500975	1.85719	4.35749e-56	Ctss	Y	Y	N
NM_013545	1.85878	7.03851e-10	Ptpn6	Y	Y	N
NM_173027	1.86429	0.00210988	Ip6k3	Y	Y	N
NR_029457	1.89638	0.000772941	G530011O06Rik	N	Y	N
NM_023380	1.9114	0.000571783	Samsn1	Y	Y	N
NM_009779	1.94129	7.54049e-14	C3ar1	Y	Y	N
NM_019549	1.94192	2.48397e-58	Plek	Y	Y	N
XM_006515347	2.05177	0.00605918	Aspg	Y	Y	N
NM_008479	2.13025	7.2349e-29	Lag3	Y	Y	N
NM_009252	2.13331	5.54891e-25	Serpina3n	Y	Y	N
XM_011244046	2.13331	5.54891e-25	Serpina3n	Y	Y	N
XM_036157281	2.13331	5.54891e-25	Serpina3n	Y	Y	N
XM_006530471	2.17591	0.00700287	Hvcn1	Y	Y	N
XM_017315919	2.22031	2.92142e-13	Plau	Y	Y	N
NM_001374668	2.24047	2.42803e-79	Mpeg1	Y	Y	N
NM_010821	2.24047	2.42803e-79	Mpeg1	Y	Y	N
XM_036157880	2.24418	7.03851e-10	Ly86	Y	Y	N
NM_001077189	2.24946	7.84651e-06	Fcgr2b	Y	Y	N
NM_008873	2.25829	8.31859e-14	Plau	Y	Y	N
NM_001289470	2.26103	3.72724e-06	Cd84	Y	Y	N
NM_013489	2.26103	3.72724e-06	Cd84	Y	Y	N
XM_036159814	2.26245	1.19961e-05	Fcgr2b	Y	Y	N
NM_010745	2.27712	2.91045e-24	Ly86	Y	Y	N
NM_010187	2.28381	8.22942e-06	Fcgr2b	Y	Y	N
NM_010382	2.34853	6.6114e-09	H2-Eb1	Y	Y	N
NR_160726	2.36703	1.37829e-16	C4a	Y	Y	N
NM_031393	2.39895	0.000695437	Sytl1	N	Y	N
NM_009841	2.47772	1.82703e-08	Cd14	Y	Y	N
NM_183031	2.51881	0.00318883	Gpr183	N	Y	N
XM_011250265	2.53874	0.000147931	Sytl1	N	Y	N
XM_036158676	2.54988	0.00230869	Gpr183	N	Y	N
NM_023044	2.61914	4.5428e-13	Slc15a3	Y	Y	N
NR_165329	2.63106	2.01807e-16	AU020206	Y	Y	N
XM_006495774	2.68307	0.000534879	Slc11a1	Y	Y	N
XM_036162734	2.69648	0.0005231	Slc11a1	Y	Y	N
NM_017372	2.71549	8.31515e-56	Lyz2	Y	Y	N
NM_007534	2.74662	7.1322e-05	Bcl2a1b	Y	Y	N
NM_011662	2.74895	6.02625e-63	Tyrobp	Y	Y	N
NM_013706	2.78095	2.06789e-09	Cd52	Y	Y	N
NM_013612	2.80262	0.000491548	Slc11a1	Y	Y	N
XM_036162732	2.80262	0.000491548	Slc11a1	Y	Y	N
XM_036162735	2.80262	0.000491548	Slc11a1	Y	Y	N
NM_031254	2.83769	1.58762e-44	Trem2	Y	Y	N
NM_001272078	2.83957	7.56021e-45	Trem2	Y	Y	N
NR_110993	2.88401	6.66652e-30	Cd68	Y	Y	N
XR_388347	2.94939	1.28048e-123	Gfap	Y	Y	N
NM_001131020	2.95107	6.66098e-120	Gfap	Y	Y	N
XM_030245571	2.96255	3.05437e-172	Gfap	Y	Y	N
NM_010277	2.96346	1.74946e-171	Gfap	Y	Y	N
NM_001360519	2.9854	2.20674e-12	Cd180	Y	Y	N
NM_008533	2.99366	2.13948e-12	Cd180	Y	Y	N
NM_001291058	3.07294	1.52753e-55	Cd68	Y	Y	N
XM_006523532	3.0809	3.28383e-69	C4b	Y	Y	N
XM_006523531	3.08143	3.57579e-69	C4b	Y	Y	N
NM_009780	3.08168	3.28383e-69	C4b	Y	Y	N
XM_030249459	3.08168	3.28383e-69	C4b	Y	Y	N
NM_001204201	3.27596	3.18904e-18	Spp1	Y	Y	N
NM_001204202	3.27596	3.18904e-18	Spp1	Y	Y	N
NM_001204203	3.27596	3.18904e-18	Spp1	Y	Y	N
NM_001204233	3.27596	3.18904e-18	Spp1	Y	Y	N
NM_009263	3.27596	3.18904e-18	Spp1	Y	Y	N
NM_001042605	3.3564	1.57478e-34	Cd74	Y	Y	N
NM_007807	3.35696	0.000248469	Cybb	Y	Y	N
XM_006527565	3.35696	0.000248469	Cybb	Y	Y	N
NM_010545	3.38626	2.46487e-35	Cd74	Y	Y	N
NM_207105	3.43937	1.37656e-21	H2-Ab1	Y	Y	N
NR_039567	3.47482	1.07004e-05	Mir5107	Y	Y	N
NM_010378	3.59673	1.47174e-21	H2-Aa	Y	Y	N
XM_006510099	3.70312	0.00935083	St14	Y	Y	N
NM_011176	3.76258	0.00700287	St14	Y	Y	N
XM_006510098	3.7714	0.00649656	St14	Y	Y	N
NM_008152	3.78392	0.00498674	Gpr65	Y	Y	N
XM_036154704	3.94285	0.00564884	St14	Y	Y	N
NM_007799	3.97436	0.00488033	Ctse	Y	Y	N
NM_053110	4.09009	4.61978e-68	Gpnmb	Y	Y	N
NM_009139	4.21695	1.55579e-36	Ccl6	Y	Y	N
XM_017317578	4.28789	1.54818e-09	Olfr111	Y	Y	N
XM_017320194	4.31136	0.00589058	Atp6v0d2	Y	Y	N
XM_036152412	4.32347	5.81795e-53	Gpnmb	Y	Y	N
XR_871431	4.35747	0.00591303	Lilrb4a	N	Y	N
NM_009890	4.50867	5.47611e-06	Ch25h	Y	Y	N
XR_004936101	4.56375	0.000125465	Lilrb4a	Y	Y	N
NM_008798	4.58501	8.6885e-05	Pdcd1	Y	Y	N
XM_036160687	4.94014	7.40053e-05	Olfr111	Y	Y	N
NM_030701	5.52935	1.0777e-06	Hcar2	Y	Y	N
NM_001363984	5.89247	6.84721e-09	Itgax	Y	Y	N
NM_001363985	5.89247	6.84721e-09	Itgax	Y	Y	N
NM_021334	6.64284	1.10729e-36	Itgax	Y	Y	N
NM_001309637	6.77388	7.49111e-14	Clec7a	Y	Y	N
NR_132130	6.78487	6.67414e-14	Clec7a	Y	Y	N
NM_011337	7.33267	3.47761e-16	Ccl3	Y	Y	N
NM_009977	7.60939	3.50468e-38	Cst7	Y	Y	N
XR_378219	7.97532	1.53661e-20	Itgax	Y	Y	N
