# Supplementary material for: Protective effect of PDE4B subtype-specific inhibition in an App knock-in mouse model for Alzheimer’s disease
Source: Neuropsychopharmacology. 2024 Mar 23;49(10):1559–68. doi: 10.1038/s41386-024-01852-z (PMC11319650; doi:10.1038/s41386-024-01852-z)
Supplement: Supplementary file 5 — Table S5 [file 41386_2024_1852_MOESM5_ESM.xls]

## Sheet: Table S5
Table S5. Differentially expressed transcripts in AppNL-G-F/Pde4bY358C v AppNL-G-F mice
RefSeq	Log2 FC	p adj	Symbol	DE in AppNL-G-F v WT	DE in AppNL-G-F /Pde4bY358C v WT	DE in AppNL-G-F /Pde4bY358C v AppNL-G-F		117 DE in AppNL-G-F/Pde4bY358C v AppNL-G-F (21 up, 96 down)
								Transcripts DE in AppNL-G-F v WT and in AppNL-G-F/Pde4bY358C v AppNL-G-F in blue text
NM_176933	-1.2184	3.05294e-09	Dusp4	N	Y	Y
NM_015743	-1.19438	2.36542e-09	Nr4a3	N	N	Y
NM_001111099	-1.1553	4.79843e-06	Cdkn1a	N	N	Y
NM_007669	-1.14504	5.48665e-06	Cdkn1a	N	N	Y
XM_006537656	-1.14055	5.4609e-09	Nr4a3	N	N	Y
XM_006537657	-1.11814	7.91561e-08	Nr4a3	N	N	Y
XM_006537658	-1.1149	6.20237e-08	Nr4a3	N	N	Y
NM_011982	-1.11458	2.73271e-26	Homer1	N	Y	Y
XM_030253308	-1.06287	2.76448e-06	Nr4a3	N	N	Y
NM_001276684	-1.04871	0.000133222	Arc	N	N	Y
NM_018790	-1.04871	0.000133222	Arc	N	N	Y
XM_006526561	-1.00381	3.49871e-08	Btaf1	Y	N	Y
XM_036164283	-0.966245	4.43543e-07	Park7	N	Y	Y
XM_036161373	-0.952141	1.68614e-07	Btaf1	Y	N	Y
XM_036160364	-0.923147	1.22006e-05	Sik1	N	N	Y
NM_001109914	-0.908837	0.0018423	Apold1	N	N	Y
NM_020569	-0.899016	4.91693e-13	Park7	N	Y	Y
XM_036161445	-0.898794	2.56293e-05	Ide	Y	N	Y
NM_001347586	-0.89614	4.749e-06	Fosb	N	N	Y
XM_036161444	-0.893679	2.572e-05	Ide	Y	N	Y
NM_008036	-0.893239	4.79843e-06	Fosb	N	N	Y
XM_036161443	-0.89291	2.31614e-05	Ide	Y	N	Y
XM_036161446	-0.889897	2.31614e-05	Ide	Y	N	Y
NM_001080706	-0.887773	7.03589e-07	Btaf1	Y	N	Y
XM_036160363	-0.87931	2.34837e-05	Sik1	N	N	Y
XM_036161442	-0.879161	3.30674e-05	Ide	Y	N	Y
NM_031156	-0.873541	4.42735e-05	Ide	Y	N	Y
XM_036164583	-0.868694	1.84111e-07	Gm54216	N	N	Y
NM_010831	-0.867453	2.49001e-05	Sik1	N	N	Y
NM_018781	-0.851591	7.13668e-17	Egr3	N	N	Y
XM_036164789	-0.8511	1.05598e-13	Fosl2	N	N	Y
XM_036161441	-0.848735	0.000105261	Ide	Y	N	Y
NM_001289925	-0.847897	7.13668e-17	Egr3	N	N	Y
NM_008037	-0.847189	1.86488e-12	Fosl2	N	N	Y
NM_001289927	-0.832904	8.68176e-16	Egr3	N	N	Y
NM_001347598	-0.832168	2.66675e-14	Homer1	N	Y	Y
NR_152159	-0.822473	0.000119746	Gm5859	N	Y	Y
NM_144549	-0.81879	4.54288e-05	Trib1	N	N	Y
NM_020596	-0.762758	6.59796e-10	Egr4	N	N	Y
NM_011898	-0.758222	0.000586171	Spry4	N	N	Y
NM_013692	-0.750348	0.000351177	Klf10	N	N	Y
NM_007913	-0.714128	4.27368e-10	Egr1	N	N	Y
XM_006538632	-0.708193	0.000204738	Padi2	Y	N	Y
NM_022324	-0.707132	0.00985738	Sdf2l1	N	N	Y
NM_008812	-0.705128	0.000240573	Padi2	Y	N	Y
XM_036159317	-0.704057	0.00134494	Klf10	N	N	Y
NM_001357677	-0.703161	0.00155737	Klf10	N	N	Y
NM_010153	-0.6893	3.93628e-05	Erbb3	N	N	Y
XM_006515054	-0.684417	0.00155737	Trib2	N	Y	Y
NM_144551	-0.680232	0.0018423	Trib2	N	Y	Y
NM_010478	-0.672218	4.54288e-05	Hspa1b	N	N	Y
XM_036164637	-0.638174	0.000209582	Gm54268	N	N	Y
NM_178892	-0.629777	0.00024027	Tiparp	N	N	Y
XM_036164639	-0.594866	0.00181853	Gm54268	N	N	Y
NM_027711	-0.578482	0.00262933	Iqgap2	N	N	Y
NM_016789	-0.573153	2.37437e-07	Nptx2	N	Y	Y
NM_001122895	-0.573088	2.72064e-05	Nab2	N	N	Y
NM_001081212	-0.561216	8.69308e-11	Irs2	N	N	Y
NM_147176	-0.554605	5.4609e-09	Homer1	N	Y	Y
NM_001284189	-0.553923	5.4609e-09	Homer1	N	Y	Y
NM_009777	-0.550541	3.31382e-06	C1qb	Y	Y	Y
NM_001163434	-0.549498	1.07739e-09	Hspa5	N	Y	Y
NM_022310	-0.549498	1.07739e-09	Hspa5	N	Y	Y
NM_008668	-0.545639	0.000119746	Nab2	N	N	Y
XM_030241968	-0.53709	0.00112613	Sbk1	N	N	Y
NM_001360811	-0.536799	0.0012368	Sbk1	N	N	Y
NM_010500	-0.535646	0.000142318	Ier5	N	N	Y
XM_036152556	-0.534468	0.00117953	Sbk1	N	N	Y
NM_145587	-0.519623	6.38832e-05	Sbk1	N	N	Y
NM_001309528	-0.485572	0.00289217	Sgsm1	N	Y	Y
NM_029972	-0.476618	0.00348474	Ermn	N	N	Y
NM_198306	-0.474391	5.62431e-06	Galnt9	N	N	Y
XR_389273	-0.472432	6.27631e-06	Galnt9	N	N	Y
NM_001025245	-0.4676	3.31382e-06	Mbp	N	N	Y
NM_172718	-0.451886	0.0018212	Sgsm1	N	Y	Y
XM_006535122	-0.450067	0.0018423	Sgsm1	N	Y	Y
XR_001784306	-0.448579	0.000267746	Gm3883	N	Y	Y
NM_017391	-0.447769	6.64739e-05	Slc5a3	N	N	Y
NM_027715	-0.446486	0.00335058	Otud1	N	N	Y
NM_019518	-0.420684	0.00227644	Grasp	N	Y	Y
XM_006521196	-0.413028	0.00864741	Grasp	N	Y	Y
NR_033123	-0.411028	0.000919739	4933409K07Rik	N	Y	Y
NM_001033399	-0.391887	6.18507e-06	Gfod1	N	N	Y
NM_023794	-0.366375	0.000180552	Etv5	N	N	Y
XM_006516932	-0.362149	0.000180552	Gfod1	N	N	Y
NM_001277256	-0.360285	0.00818514	Spred1	N	N	Y
NM_001358428	-0.354123	0.000204738	Etv5	N	N	Y
NM_027959	-0.347611	0.00155737	Pdia6	N	N	Y
NM_007930	-0.341635	5.9264e-05	Enc1	N	Y	Y
XM_030247139	-0.314453	0.0007931	Enc1	N	Y	Y
XM_030247138	-0.314302	0.000940458	Enc1	N	Y	Y
XM_030247137	-0.30562	0.00125673	Enc1	N	Y	Y
NM_021424	-0.301729	0.000119746	Nectin1	N	Y	Y
NM_033524	-0.292279	1.67546e-05	Spred1	N	Y	Y
NM_030719	-0.277633	0.00287939	Castor2	N	Y	Y
NM_001356375	-0.241159	0.00960458	E330009J07Rik	N	N	Y
NM_199065	0.239157	0.00602215	Slitrk1	N	N	Y
NM_008792	0.24501	0.00275356	Pcsk2	N	N	Y
NM_178778	0.36719	8.51818e-06	Scai	N	Y	Y
NM_172885	0.377441	5.82463e-05	Tmem132d	N	N	Y
NM_178692	0.389072	0.00227644	C130074G19Rik	N	N	Y
NM_026878	0.442811	0.000277453	Rasl11b	N	N	Y
NM_177595	0.455868	0.00732917	Mkx	N	Y	Y
NM_001160353	0.463432	6.35958e-07	Grm2	N	N	Y
NM_007570	0.578094	0.00117953	Btg2	N	Y	Y
NM_172826	0.614597	8.97644e-08	Dact2	N	Y	Y
XM_006524227	0.639378	1.84111e-07	Dact2	N	Y	Y
NM_145434	0.755285	2.84521e-14	Nr1d1	N	Y	Y
XR_004936927	0.758726	2.66675e-14	Nr1d1	N	Y	Y
XM_036156590	0.758773	2.84521e-14	Nr1d1	N	Y	Y
NM_001277932	0.825312	4.749e-06	Casp9	N	Y	Y
NM_001355176	0.82801	4.19225e-06	Casp9	N	Y	Y
NM_015733	0.82801	4.19225e-06	Casp9	N	Y	Y
XM_006540596	0.868262	1.08894e-08	Dbp	N	Y	Y
NM_016974	0.869278	6.429e-10	Dbp	N	Y	Y
XM_006540597	0.92438	1.26562e-08	Dbp	N	Y	Y
NR_027980	0.964488	0.000810348	1700001L05Rik	N	N	Y
