# Supplementary material for: Protective effect of PDE4B subtype-specific inhibition in an App knock-in mouse model for Alzheimer’s disease
Source: Neuropsychopharmacology. 2024 Mar 23;49(10):1559–68. doi: 10.1038/s41386-024-01852-z (PMC11319650; doi:10.1038/s41386-024-01852-z)
Supplement: Supplementary file 7 — Table S7 [file 41386_2024_1852_MOESM7_ESM.xls]

## Sheet: Table S7
Table S7. Differentially expressed transcripts in AppNL-G-F v WT mice modulated by PDE4B inhibition								216 DE in AppNL-G-F v WT but not in AppNL-G-F/Pde4bY358C v WT (213 up, 3 down)
RefSeq	Log2 FC	p adj	Symbol	DE in AppNL-G-F v WT	DE in AppNL-G-F /Pde4bY358C v WT	DE in AppNL-G-F /Pde4bY358C v AppNL-G-F		1 DE in AppNL-G-F & AppNL-G-F/Pde4bY358C v WT, and in AppNL-G-F/Pde4bY358C v AppNL-G-F (1 up)
								Transcripts DE in AppNL-G-F v WT and in AppNL-G-F/Pde4bY358C v AppNL-G-F in blue text
XM_036163133	-0.387244	6.25533e-05	Negr1	Y	N	N
NM_001039094	-0.387057	6.51293e-05	Negr1	Y	N	N
NM_152923	-0.195538	0.00449424	Kcnq3	Y	N	N
NM_018763	0.239225	0.00551658	Chst2	Y	N	N
NM_016738	0.243856	0.00388773	Rpl13	Y	N	N
NM_009076	0.271003	0.0014458	Rpl12	Y	N	N
NM_012052	0.275691	0.00324315	Rps3	Y	N	N
NM_023665	0.300572	0.00762936	Rsrp1	Y	N	N
NM_007475	0.314109	0.00017825	Rplp0	Y	N	N
XM_030249598	0.315572	0.00278344	Qk	Y	N	N
NM_001159516	0.315586	0.00278344	Qk	Y	N	N
NM_021881	0.319333	0.0014458	Qk	Y	N	N
XR_385170	0.330472	0.00546366	Qk	Y	N	N
XR_385168	0.33309	0.00466859	Qk	Y	N	N
NM_018861	0.333205	1.72249e-05	Slc1a4	Y	N	N
XR_385169	0.335416	0.0014415	Qk	Y	N	N
NM_052835	0.335936	0.00397302	Rpl10	Y	N	N
NM_001159517	0.336072	0.00854053	Qk	Y	N	N
XR_385167	0.336173	0.00141635	Qk	Y	N	N
NR_073181	0.341522	0.000754957	Fth1	Y	N	N
NM_010239	0.341557	0.000754539	Fth1	Y	N	N
NM_130796	0.346322	0.000611169	Snx18	Y	N	N
XM_017319023	0.366226	0.00155777	Soga1	Y	N	N
NM_001290817	0.368023	0.000517631	Sparc	Y	N	N
NM_009242	0.368023	0.000517631	Sparc	Y	N	N
NM_001164663	0.37012	0.00121518	Soga1	Y	N	N
XM_036162310	0.37012	0.00121518	Soga1	Y	N	N
XR_001782352	0.371587	0.00933966	Slc12a2	Y	N	N
XM_017322385	0.37523	0.00160904	Tssc4	Y	N	N
NM_001378897	0.392111	0.00598415	Ankrd13a	Y	N	N
NM_026718	0.394887	0.00576217	Ankrd13a	Y	N	N
NM_016968	0.409014	0.00443365	Olig1	Y	N	N
NM_023910	0.411495	0.0019048	Tsc22d4	Y	N	N
NM_027533	0.417883	0.00723828	Tspan2	Y	N	N
XM_006537556	0.435007	0.00122381	Abca1	Y	N	N
NM_013454	0.439754	0.000909461	Abca1	Y	N	N
XM_006537554	0.440402	0.000881241	Abca1	Y	N	N
NM_027154	0.451726	0.00933966	Tmbim1	Y	N	N
NM_024236	0.453835	0.00290525	Qdpr	Y	N	N
XR_001785109	0.456819	0.00236103	Edem1	Y	N	N
XM_006505969	0.500044	0.00104862	Mob1a	Y	N	N
NM_001289474	0.508367	3.068e-06	Erbin	Y	N	N
NM_008812	0.512205	0.00725645	Padi2	Y	N	Y
XM_006538632	0.51252	0.00715358	Padi2	Y	N	Y
NM_001289473	0.52964	7.59417e-07	Erbin	Y	N	N
NM_019821	0.532268	0.00077232	Gltp	Y	N	N
NM_181072	0.532868	0.00552728	Myo1e	Y	N	N
NM_001005868	0.536791	3.72642e-07	Erbin	Y	N	N
NM_001289475	0.537601	2.74337e-07	Erbin	Y	N	N
NR_003568	0.542158	0.00646797	Gpr137b-ps	Y	N	N
NM_138677	0.547834	0.00636876	Edem1	Y	N	N
NM_007830	0.548482	1.23473e-05	Dbi	Y	N	N
NM_001037999	0.551963	7.12834e-06	Dbi	Y	N	N
NR_149310	0.570266	0.00126398	Creg1	Y	N	N
NM_011804	0.575033	0.00117255	Creg1	Y	N	N
XM_006501351	0.58417	0.000243852	Pbxip1	Y	N	N
XM_006501352	0.585985	0.000207385	Pbxip1	Y	N	N
NM_011602	0.586427	2.74075e-05	Tln1	Y	N	N
XM_006537770	0.586427	2.74075e-05	Tln1	Y	N	N
XM_006501353	0.587023	0.000201174	Pbxip1	Y	N	N
NM_146131	0.58765	0.000210483	Pbxip1	Y	N	N
XM_036163962	0.593552	0.000625374	Tln1	Y	N	N
NM_009437	0.604732	0.0021106	Tst	Y	N	N
NM_172939	0.60844	0.000621603	Sowahc	Y	N	N
XM_036163963	0.616762	5.76713e-05	Tln1	Y	N	N
NM_001033394	0.619574	0.00014919	Tmem88b	Y	N	N
XR_004940029	0.634135	6.21024e-05	LOC118568383	Y	N	N
NM_026611	0.639846	0.000616425	Rnaset2b	Y	N	N
NM_009621	0.665887	2.31061e-06	Adamts1	Y	N	N
NM_001080706	0.670712	5.57402e-05	Btaf1	Y	N	Y
XM_017313860	0.675122	0.00903739	Sgpl1	Y	N	N
XM_036161373	0.702078	2.39945e-05	Btaf1	Y	N	Y
NM_001033711	0.708329	0.00175655	Evi2a	Y	N	N
NM_001317729	0.709166	6.35611e-06	Aqp4	Y	N	N
NM_009700	0.709166	6.35611e-06	Aqp4	Y	N	N
NM_001308641	0.715222	5.599e-06	Aqp4	Y	N	N
NM_001308642	0.715222	5.599e-06	Aqp4	Y	N	N
NM_001308643	0.715222	5.599e-06	Aqp4	Y	N	N
NM_001308644	0.715222	5.599e-06	Aqp4	Y	N	N
NM_001308645	0.715222	5.599e-06	Aqp4	Y	N	N
NM_001308646	0.715222	5.599e-06	Aqp4	Y	N	N
NM_010161	0.717069	0.00609932	Evi2a	Y	N	N
NM_001308647	0.720533	3.38608e-06	Aqp4	Y	N	N
NM_001040005	0.736146	0.00625144	Rnf213	Y	N	N
XM_006534632	0.736146	0.00625144	Rnf213	Y	N	N
XM_030246242	0.737353	0.0060181	Rnf213	Y	N	N
XM_006534630	0.738067	0.00576217	Rnf213	Y	N	N
XM_006534631	0.738067	0.00576217	Rnf213	Y	N	N
NM_010882	0.744793	1.59986e-11	Ndn	Y	N	N
XM_006526561	0.757283	4.64398e-06	Btaf1	Y	N	Y
XM_006534633	0.791237	0.00858966	Rnf213	Y	N	N
NM_001312868	0.816803	0.000183037	Tgfbr1	Y	N	N
NM_009370	0.816803	0.000183037	Tgfbr1	Y	N	N
XM_030253397	0.818776	0.000174014	Tgfbr1	Y	N	N
NM_026731	0.822076	0.000932678	Ppp1r14a	Y	N	N
XM_036163955	0.8291	6.08212e-05	Tgfbr1	Y	N	N
XM_036153397	0.831431	0.000167322	Ppp1r14a	Y	N	N
NM_001284402	0.845989	0.00911351	P2rx7	Y	N	N
NM_133977	0.868837	9.79504e-06	Trf	Y	N	N
NM_011027	0.885022	0.00676146	P2rx7	Y	N	N
NM_025378	0.910209	0.00391076	Ifitm3	Y	N	N
XM_036156602	0.913067	0.00227705	Abca9	Y	N	N
NM_178911	0.920982	0.00122381	Pld4	Y	N	N
NM_178045	0.94928	4.81734e-05	Rassf4	Y	N	N
XM_036161445	0.95079	3.45298e-08	Ide	Y	N	Y
XM_036161441	0.955411	3.56622e-08	Ide	Y	N	Y
XM_006505866	0.956004	5.33723e-05	Rassf4	Y	N	N
NM_009304	0.957596	0.00792792	Syngr2	Y	N	N
NM_031156	0.960246	2.21937e-08	Ide	Y	N	Y
NM_080638	0.966009	0.0057572	Mvp	Y	N	N
NM_054071	0.966604	6.74179e-05	Fgfrl1	Y	N	N
NM_001164259	0.967289	0.000126892	Fgfrl1	Y	N	N
XM_036161444	0.968536	1.5448e-08	Ide	Y	N	Y
XM_017312356	0.968957	0.00686855	Gvin1	Y	N	N
NM_022415	0.970037	0.00266718	Ptges	Y	N	N
XM_036164742	0.972325	0.000116977	Fgfrl1	Y	N	N
NM_173379	0.972877	0.000139175	P3h2	Y	N	N
XM_036161442	0.975428	9.30729e-09	Ide	Y	N	Y
XM_011241952	0.976756	0.00598415	Mvp	Y	N	N
XM_036161443	0.978066	7.89987e-09	Ide	Y	N	Y
XM_030245751	0.982062	0.00598415	Syngr2	Y	N	N
XM_036161446	0.982659	6.63501e-09	Ide	Y	N	Y
XM_017314486	0.986762	0.00224819	Abca9	Y	N	N
XM_017320618	0.989179	3.95285e-05	Fgfrl1	Y	N	N
NM_147220	0.999136	0.0017512	Abca9	Y	N	N
XM_017321896	1.00191	0.00324315	Gm4070	Y	N	N
NM_001243040	1.00761	0.00272773	Gm4070	Y	N	N
NM_001039160	1.0103	0.00329499	Gvin1	Y	N	N
XM_006527394	1.01749	2.68905e-05	Plce1	Y	N	N
XM_011247380	1.01749	2.68905e-05	Plce1	Y	N	N
NM_029000	1.02586	0.00191696	Gvin1	Y	N	N
NM_021272	1.03224	0.00115675	Fabp7	Y	N	N
NM_001243039	1.03933	0.00114011	Gm4070	Y	N	N
NM_028785	1.04971	0.00810045	Dock8	Y	N	N
NM_019588	1.05524	1.27201e-05	Plce1	Y	N	N
XM_011247397	1.0595	0.00686199	Dock8	Y	N	N
XM_006527395	1.05973	0.000555661	Plce1	Y	N	N
NM_001159418	1.11268	0.00813622	Irf9	Y	N	N
XR_004940599	1.29328	0.00466859	Gm33272	Y	N	N
XM_006527472	1.30447	0.000195608	Pik3ap1	Y	N	N
XM_006527264	1.30458	0.00273542	Ifit3b	Y	N	N
XR_878118	1.32581	0.00513312	Gm39518	Y	N	N
NR_137282	1.32778	1.08445e-05	Erdr1	Y	N	N
XR_004942674	1.3288	0.00609932	Gm43380	Y	N	N
XR_003955826	1.3288	0.00609932	LOC115490149	Y	N	N
NM_010387	1.34249	0.00395071	H2-DMb1	Y	N	N
XM_036165880	1.35166	0.000182492	Hk2	Y	N	N
XM_017321401	1.37055	0.000111561	Hk2	Y	N	N
XM_006527624	1.42103	0.007396	Gpr34	Y	N	N
NM_009008	1.42226	0.0052518	Rac2	Y	N	N
NM_001311074	1.42272	0.00174476	Flnc	Y	N	N
XM_036152283	1.42272	0.00174476	Flnc	Y	N	N
NM_001081185	1.43536	0.0014458	Flnc	Y	N	N
XM_036152282	1.43536	0.0014458	Flnc	Y	N	N
NM_009982	1.4389	0.000285932	Ctsc	Y	N	N
NM_011823	1.441	0.0070957	Gpr34	Y	N	N
XM_006527625	1.441	0.0070957	Gpr34	Y	N	N
NM_001163464	1.45423	0.00925531	Abi3	Y	N	N
XR_001782921	1.45442	2.82197e-05	Gm33272	Y	N	N
XM_036161948	1.46213	0.00406531	Gpr34	Y	N	N
XM_036161949	1.48443	0.00357707	Gpr34	Y	N	N
XR_001782922	1.50334	1.77718e-05	Gm33272	Y	N	N
XR_001783669	1.58511	0.00443365	Frrs1	Y	N	N
NM_001142952	1.6655	0.00108667	Tent5c	Y	N	N
NM_008250	1.68991	0.000242725	Hlx	Y	N	N
NM_001012401	1.71393	0.00936715	Hspb6	Y	N	N
NM_001310469	1.75957	0.00109115	Osmr	Y	N	N
NM_011019	1.75957	0.00109115	Osmr	Y	N	N
XM_030248385	1.75957	0.00109115	Osmr	Y	N	N
XM_006519983	1.77266	0.0079836	Fyb	Y	N	N
XR_004938808	1.78985	0.000692974	Osmr	Y	N	N
XM_006519973	1.81457	0.000716295	Osmr	Y	N	N
XM_036159232	1.81457	0.000716295	Osmr	Y	N	N
NM_010871	1.81465	0.000209196	Naip6	Y	N	N
NM_001111023	1.82248	0.00111086	Runx1	Y	N	N
NM_009821	1.85578	0.00116611	Runx1	Y	N	N
NM_001111022	1.90374	0.00892505	Runx1	Y	N	N
NM_009777	1.96029	1.23071e-74	C1qb	Y	Y	Y
XR_004940600	2.09643	1.22271e-07	Gm33272	Y	N	N
NM_029612	2.1655	0.00157404	Slamf9	Y	N	N
XM_011241322	2.21243	9.22034e-08	A2m	Y	N	N
NM_011909	2.23892	0.00609932	Usp18	Y	N	N
XM_030244793	2.31444	0.00715828	Cd84	Y	N	N
XM_036156634	2.3324	0.000458474	Cd84	Y	N	N
XM_006502713	2.36394	0.00886894	Csf3r	Y	N	N
NM_001268286	2.475	0.00739928	Ptprc	Y	N	N
NM_030691	2.49029	0.00480707	Igsf6	Y	N	N
XM_030252611	2.50244	0.0014458	Tlr2	Y	N	N
NM_011210	2.50365	0.00593299	Ptprc	Y	N	N
NM_001111316	2.53433	0.00233317	Ptprc	Y	N	N
NM_001252472	2.55444	0.00027661	Cd84	Y	N	N
XM_006529262	2.56273	0.0036288	Ptprc	Y	N	N
XM_006529261	2.61937	0.00224819	Ptprc	Y	N	N
NM_011905	2.63061	0.000909461	Tlr2	Y	N	N
XM_006501460	2.63061	0.000909461	Tlr2	Y	N	N
XM_006529260	2.65072	0.0017659	Ptprc	Y	N	N
XM_006529257	2.67664	0.00141635	Ptprc	Y	N	N
XM_006529258	2.67664	0.00141635	Ptprc	Y	N	N
XM_006529259	2.67664	0.00141635	Ptprc	Y	N	N
NM_033601	2.75859	0.000635647	Bcl3	Y	N	N
XM_006539487	2.75859	0.000635647	Bcl3	Y	N	N
NM_174857	2.81923	0.000128614	Mamdc2	Y	N	N
NM_001271415	2.83759	0.00936715	Capg	Y	N	N
NM_009141	2.85334	2.80306e-06	Cxcl5	Y	N	N
NM_001271395	2.96516	0.00415979	Capg	Y	N	N
XM_036161694	2.96649	8.0849e-05	Mamdc2	Y	N	N
XR_003952820	2.96649	8.0849e-05	Mamdc2	Y	N	N
XR_004940174	2.96649	8.0849e-05	Mamdc2	Y	N	N
XM_017321370	3.08518	0.00609932	Capg	Y	N	N
NM_007599	3.11761	0.00508729	Capg	Y	N	N
NM_001042534	3.15047	0.00396259	Capg	Y	N	N
NM_001310476	3.3235	0.00778781	Asb10	Y	N	N
NM_080444	3.38904	0.00517285	Asb10	Y	N	N
NM_008534	4.01127	0.00060073	Ly9	Y	N	N
NR_102726	4.03808	0.000468465	Ly9	Y	N	N
NM_001277968	4.22533	0.000549726	Ly9	Y	N	N
NM_175406	4.54427	8.96355e-05	Atp6v0d2	Y	N	N
