# Supplementary material for: Protective effect of PDE4B subtype-specific inhibition in an App knock-in mouse model for Alzheimer’s disease
Source: Neuropsychopharmacology. 2024 Mar 23;49(10):1559–68. doi: 10.1038/s41386-024-01852-z (PMC11319650; doi:10.1038/s41386-024-01852-z)
Supplement: Supplementary file 8 — Table S9 [file 41386_2024_1852_MOESM8_ESM.xls]

## Sheet: Table S9
Table S9. Differentially expressed transcripts in AppNL-G-F/Pde4bY358C v WT driven by PDE4B inhibition
RefSeq	Log2 FC	p adj	Symbol	DE in AppNL-G-F v WT	DE in AppNL-G-F /Pde4bY358C v WT	DE in AppNL-G-F /Pde4bY358C v AppNL-G-F		106 DE in AppNL-G-F/Pde4bY358C v WT but not in AppNL-G-F v WT & AppNL-G-F/Pde4bY358C (51 up, 55 down)
								41 DE in AppNL-G-F/Pde4bY358C v WT & AppNL-G-F but not in AppNL-G-F v WT (14 up, 27 down)
XM_006501860	-2.17418	5.3238e-06	Ndst4	N	Y	N
NM_022565	-1.97135	0.000555236	Ndst4	N	Y	N
NM_013613	-1.37133	0.000738858	Nr4a2	N	Y	N
XR_003951343	-1.36722	0.00120576	Nr4a2	N	Y	N
XR_004938834	-1.34746	0.0035825	Nr4a2	N	Y	N
XM_036159387	-1.34373	0.00184811	Nr4a2	N	Y	N
NM_001139509	-1.34065	0.00189307	Nr4a2	N	Y	N
XM_036159385	-1.33726	0.0012999	Nr4a2	N	Y	N
XM_036159386	-1.31641	0.00200794	Nr4a2	N	Y	N
XM_006523320	-1.05639	0.0063677	Pde10a	N	Y	N
NM_007873	-1.03225	5.65645e-09	Doc2b	N	Y	N
XM_036164283	-1.02125	4.93741e-09	Park7	N	Y	Y
XM_006498467	-1.00574	0.00570494	Fibcd1	N	Y	N
NM_178887	-0.984055	0.0079129	Fibcd1	N	Y	N
NM_176933	-0.944541	8.17689e-05	Dusp4	N	Y	Y
NM_020569	-0.938455	2.49204e-14	Park7	N	Y	Y
NM_011982	-0.887344	0.00514489	Homer1	N	Y	Y
XM_006503733	-0.813074	4.63101e-05	Gabra2	N	Y	N
XM_036164583	-0.749582	8.53355e-08	LOC118568645	N	Y	N
NR_152159	-0.74269	0.000132489	Gm5859	N	Y	Y
NM_001363179	-0.727528	0.000645339	Rasl10a	N	Y	N
NM_016789	-0.715935	2.59667e-05	Nptx2	N	Y	Y
XM_006515055	-0.715861	0.00332164	Trib2	N	Y	N
NM_145216	-0.689661	0.00203226	Rasl10a	N	Y	N
XM_006529250	-0.671199	0.00448702	Per2	N	Y	N
XM_006515054	-0.637317	0.000725803	Trib2	N	Y	Y
NM_011066	-0.637205	0.00332164	Per2	N	Y	N
XM_006529249	-0.637205	0.00332164	Per2	N	Y	N
XR_004940947	-0.637205	0.00332164	Per2	N	Y	N
NM_001347598	-0.635601	0.00276328	Homer1	N	Y	Y
NM_144551	-0.623759	0.000870049	Trib2	N	Y	Y
NM_007417	-0.593345	0.00429828	Adra2a	N	Y	N
NM_001163434	-0.569981	0.00213025	Hspa5	N	Y	Y
NM_022310	-0.569981	0.00213025	Hspa5	N	Y	Y
NM_001195421	-0.549881	0.00296367	Hist1h4m	N	Y	N
NM_001309528	-0.544337	0.000236755	Sgsm1	N	Y	Y
NM_001081971	-0.52524	0.0068382	Ankrd63	N	Y	N
NM_172718	-0.502309	0.000248469	Sgsm1	N	Y	Y
XM_006535122	-0.499536	0.000239663	Sgsm1	N	Y	Y
NM_012028	-0.498496	0.0026261	St6galnac5	N	Y	N
NM_183173	-0.497975	0.00108166	Sowaha	N	Y	N
NM_147176	-0.488481	0.00238198	Homer1	N	Y	Y
NM_001284189	-0.487404	0.00251044	Homer1	N	Y	Y
NM_007418	-0.483272	0.00127781	Adra2c	N	Y	N
XM_036161129	-0.479007	1.26988e-06	Rnf165	N	Y	N
NM_001164504	-0.478561	1.03324e-06	Rnf165	N	Y	N
XM_036164637	-0.477037	0.00834996	LOC118568705	N	Y	N
XR_001784306	-0.46383	0.000340536	Gm3883	N	Y	Y
NM_030719	-0.442407	4.09376e-07	Castor2	N	Y	Y
XM_017313332	-0.440941	0.00895017	Sik2	N	Y	N
NM_178005	-0.431938	4.12876e-07	Lrrtm2	N	Y	N
XM_006521196	-0.424705	0.00200794	Grasp	N	Y	Y
XM_006535472	-0.418042	0.000112295	Slc7a14	N	Y	N
NR_033123	-0.414913	0.00206322	4933409K07Rik	N	Y	Y
XM_030252613	-0.414507	0.000151187	Slc7a14	N	Y	N
NM_172861	-0.404173	0.00027298	Slc7a14	N	Y	N
NM_019518	-0.376549	0.00748904	Grasp	N	Y	Y
NM_174998	-0.367046	5.68881e-06	Hpcal4	N	Y	N
NM_001033445	-0.360288	0.00260899	Garem1	N	Y	N
NM_153399	-0.357089	0.00782619	Syne1	N	Y	N
NM_201531	-0.356257	1.6397e-05	Kcnf1	N	Y	N
NM_008730	-0.34223	4.31693e-06	Nptx1	N	Y	N
NM_021424	-0.339209	5.3238e-06	Nectin1	N	Y	Y
NM_177664	-0.337855	0.00269342	Plppr4	N	Y	N
NM_019743	-0.335432	0.00251916	Rybp	N	Y	N
NM_033524	-0.335239	0.000695437	Spred1	N	Y	Y
NM_130862	-0.332563	0.00136385	Baiap2	N	Y	N
NM_001037754	-0.331217	0.00146823	Baiap2	N	Y	N
NM_007930	-0.330213	4.70341e-08	Enc1	N	Y	Y
XM_030247138	-0.327456	2.49406e-08	Enc1	N	Y	Y
XM_030247139	-0.327091	2.5442e-08	Enc1	N	Y	Y
XM_011243603	-0.32352	0.00338203	Nuak1	N	Y	N
XM_006526322	-0.317147	0.000282224	Pcdh1	N	Y	N
XM_006526321	-0.31657	0.000282224	Pcdh1	N	Y	N
XM_030247137	-0.31625	2.18757e-08	Enc1	N	Y	Y
XM_006526323	-0.314839	0.000323309	Pcdh1	N	Y	N
NM_001004363	-0.313977	0.00429828	Nuak1	N	Y	N
NM_177469	-0.313966	0.00448702	Adgra1	N	Y	N
XM_036156104	-0.304044	0.00609687	Nuak1	N	Y	N
XM_006526324	-0.30379	0.000516411	Pcdh1	N	Y	N
XM_006526320	-0.303144	0.00053988	Pcdh1	N	Y	N
NM_008078	-0.28349	5.61652e-05	Gad2	N	Y	N
NM_178778	0.282374	0.00181601	Scai	N	Y	Y
NM_025451	0.287323	0.000277852	Camk2n1	N	Y	N
NM_001317353	0.287815	2.24333e-05	Lamp1	N	Y	N
NM_010684	0.287815	2.24333e-05	Lamp1	N	Y	N
NM_134438	0.32699	0.00409573	Gpr37l1	N	Y	N
XM_030247718	0.336244	0.00837321	Lgi3	N	Y	N
NM_133955	0.341162	0.00669208	Rhou	N	Y	N
NM_145219	0.346361	0.00452498	Lgi3	N	Y	N
NM_153526	0.355337	0.00543653	Insig1	N	Y	N
NM_010299	0.365069	0.00134977	Gm2a	N	Y	N
NM_172805	0.383758	0.00838886	Kcnh5	N	Y	N
XR_376299	0.387379	0.00093712	Ppt1	N	Y	N
NM_008917	0.40746	0.000312418	Ppt1	N	Y	N
NM_001033145	0.418549	0.00700287	Dipk2a	N	Y	N
NM_153083	0.422315	0.00819021	Thtpa	N	Y	N
XM_036157886	0.430155	0.00154138	Mef2c	N	Y	N
NM_172826	0.454902	8.98443e-05	Dact2	N	Y	Y
XM_006524227	0.466367	8.26922e-05	Dact2	N	Y	Y
NM_001271768	0.495214	0.000219859	Bhlhe41	N	Y	N
NM_024469	0.497647	0.000213381	Bhlhe41	N	Y	N
NM_145434	0.506863	1.15778e-06	Nr1d1	N	Y	Y
XM_036156590	0.507241	1.08499e-06	Nr1d1	N	Y	Y
XR_004936927	0.510092	7.86521e-07	Nr1d1	N	Y	Y
NM_001357298	0.526391	0.00700287	Tfrc	N	Y	N
XM_011242577	0.545745	0.00680169	Usp2	N	Y	N
NM_177595	0.54755	0.000263953	Mkx	N	Y	Y
NM_001111059	0.554731	0.000555236	Cd34	N	Y	N
NM_198091	0.555798	0.00629653	Usp2	N	Y	N
NM_133654	0.556094	0.000566926	Cd34	N	Y	N
NM_133237	0.587637	0.00132313	Apcdd1	N	Y	N
XM_006540596	0.593913	5.12501e-05	Dbp	N	Y	Y
NM_028243	0.600209	0.00834996	Prcp	N	Y	N
XM_006540597	0.601116	0.000459666	Dbp	N	Y	Y
NM_016974	0.606856	2.74983e-05	Dbp	N	Y	Y
XM_036161200	0.67052	0.00213025	Apcdd1	N	Y	N
NM_011581	0.671492	0.000827797	Thbs2	N	Y	N
XM_011246130	0.688448	0.00068814	Hunk	N	Y	N
NM_015755	0.741965	9.2342e-05	Hunk	N	Y	N
XR_384941	0.759149	2.55687e-05	Hunk	N	Y	N
NR_040355	0.760784	0.00669208	Znf41-ps	N	Y	N
NM_153520	0.796805	0.00700287	Opalin	N	Y	N
NM_013834	0.873293	0.00543653	Sfrp1	N	Y	N
XM_011242128	0.873293	0.00543653	Sfrp1	N	Y	N
NM_028808	0.918088	1.0549e-06	P2ry13	N	Y	N
XR_004936539	0.962924	7.85221e-06	LOC118567856	N	Y	N
NM_007570	0.964732	7.98134e-06	Btg2	N	Y	Y
NM_001355176	0.999483	4.55171e-10	Casp9	N	Y	Y
NM_015733	0.999483	4.55171e-10	Casp9	N	Y	Y
NM_001277932	1.00653	4.00279e-10	Casp9	N	Y	Y
NM_001114679	1.05477	0.00106651	9930111J21Rik1	N	Y	N
NM_001001892	1.31128	0.00629653	H2-K1	N	Y	N
NM_001347346	1.31128	0.00629653	H2-K1	N	Y	N
XM_006523673	1.31128	0.00629653	H2-K1	N	Y	N
XM_006523674	1.31128	0.00629653	H2-K1	N	Y	N
XM_006523676	1.31128	0.00629653	H2-K1	N	Y	N
XM_006523677	1.31128	0.00629653	H2-K1	N	Y	N
XM_006523678	1.31128	0.00629653	H2-K1	N	Y	N
XM_030249505	1.31128	0.00629653	H2-K1	N	Y	N
XM_030249506	1.31128	0.00629653	H2-K1	N	Y	N
NR_029457	1.89638	0.000772941	G530011O06Rik	N	Y	N
NM_031393	2.39895	0.000695437	Sytl1	N	Y	N
NM_183031	2.51881	0.00318883	Gpr183	N	Y	N
XM_011250265	2.53874	0.000147931	Sytl1	N	Y	N
XM_036158676	2.54988	0.00230869	Gpr183	N	Y	N
XR_871431	4.35747	0.00591303	Lilrb4a	N	Y	N
