# Supplementary material for: Protective effect of PDE4B subtype-specific inhibition in an App knock-in mouse model for Alzheimer’s disease
Source: Neuropsychopharmacology. 2024 Mar 23;49(10):1559–68. doi: 10.1038/s41386-024-01852-z (PMC11319650; doi:10.1038/s41386-024-01852-z)
Supplement: Supplementary file 9 — Table S10 [file 41386_2024_1852_MOESM9_ESM.xls]

## Sheet: Table S10
Table S10. PDE4 transcripts identified in cerebral cortical samples from 12-month-old AppNL-G-F, AppNL-G-F/Pde4bY358C and WT mice
				AppNL-G-F v WT			AppNL-G-F/Pde4bY358C v WT			AppNL-G-F/Pde4bY358C v AppNL-G-F
RefSeq	Protein	Symbol	Isoform	Log2 FC	p adj		Log2 FC	p adj		Log2 FC	p adj
NM_019798	NP_062772	Pde4a	PDE4A1	0.0873404	0.999989		-0.0130016	0.99988		0.112194	0.999927
NM_001409291	NP_001396220	Pde4a	PDE4A4	0.0827221	0.999989		-0.0321584	0.99988		0.143648	0.999927
NM_183408	NP_899668	Pde4a	PDE4A5	0.0580133	0.999989		-0.0748802	0.99988		0.141139	0.999927
NM_001310750	NP_001297679	Pde4a	PDE4A6	0.0656675	0.999989		-0.0536882	0.99988		0.136647	0.999927
NM_001409293	NP_001396222	Pde4a	PDE4A8	0.0533763	0.999989		-0.065467	0.99988		0.135936	0.999927
NM_001409294	NP_001396223	Pde4a	PDE4A8	0.0441443	0.999989		-0.0445171	0.99988		0.109526	0.999927
NM_001409295	NP_001396224	Pde4a	PDE4A9	0.0860748	0.999989		-0.059552	0.99988		0.163229	0.999927
XM_030244127	XP_030099987	Pde4a	PDE4AX3	0.0815791	0.999989		-0.0104617	0.99988		0.10302	0.999927
XR_003947813	N/A	Pde4a	N/A	0.0554876	0.999989		-0.0695336	0.99988		0.133008	0.999927
NM_019840	NP_062814	Pde4b	PDE4B1	-0.0181902	0.999989		0.0272144	0.99988		-0.0568649	0.999927
NM_001177980	NP_001171451	Pde4b	PDE4B2	-0.0415073	0.999989		-0.0167139	0.99988		-0.0321434	0.999927
NM_001177981	NP_001171452	Pde4b	PDE4B3	-0.102904	0.999989		0.0598309	0.99988		-0.173745	0.999927
NM_001177982	NP_001171453	Pde4b	PDE4B4	-0.0781607	0.999989		-0.0126449	0.99988		-0.0779501	0.999927
NM_001177983	NP_001171454	Pde4b	PDE4B5	0.303903	0.999989		0.171161	0.99988		0.0953989	N/A
NM_001374780	NP_001361709	Pde4b	PDE4B6	-0.0709654	0.999989		-0.0168157	0.99988		-0.0623752	0.999927
NM_001404786	NP_001391715	Pde4b	PDE4B7	0.00370519	0.999989		-0.0141557	0.99988		0.0215318	0.999927
XM_006502856	XP_006502919	Pde4b	PDE4BX2	-0.026414	0.999989		0.00344395	0.99988		-0.040917	0.999927
XR_004941842	N/A	Pde4b	N/A	0.00842124	0.999989		-0.0101714	0.99988		0.0215318	0.999927
NM_011056	NP_035186	Pde4d	PDE4D1	-0.11818	0.999989		-0.064599	0.99988		-0.0497051	0.999927
NM_001402883	NP_001389812	Pde4d	PDE4D2	-0.00249224	0.999989		-0.00982929	0.99988		0.00676496	0.999927
NM_001402884	NP_001389813	Pde4d	PDE4D3	-0.0520257	0.999989		-0.0476167	0.99988		0.00730093	0.999927
NM_001402885	NP_001389814	Pde4d	PDE4D4	-0.0724234	0.999989		-0.036286	0.99988		-0.0297426	0.999927
NM_001402886	NP_001389815	Pde4d	PDE4D5	-0.137446	0.999989		-0.0141359	0.99988		-0.11144	0.999927
NM_001402887	NP_001389816	Pde4d	PDE4D6	-0.00784854	0.999989		-0.0203505	0.99988		0.0290428	0.999927
NM_001402888	NP_001389817	Pde4d	PDE4D7	-0.105441	0.999989		-0.133181	0.99988		0.0408721	0.999927
XM_030247262	XP_030103122	Pde4d	PDE4DX4	0.0549334	0.999989		0.00719213	0.99988		0.0401927	0.999927
